# Supplementary material for: Role of the RNA-binding protein ZC3H41 in the regulation of ribosomal protein messenger RNAs in trypanosomes
Source: Parasit Vectors. 2023 Mar 31;16:118. doi: 10.1186/s13071-023-05728-x (PMC10064699; doi:10.1186/s13071-023-05728-x)
Supplement: Supplementary file 1 — Additional file 1: Table S1. Oligodeoxynucleotides used in this work. [file 13071_2023_5728_MOESM1_ESM.xlsx]

## Sheet: Hoja1
Additional file 1. Table S1. Oligodeoxynucleotides used in this work.
Cloning
Name	Sequence (5'->3')	sense/antisense	Purpose	Observations
AE772	caaagcttCAATGAGCAGCGCGGTAGATTC	s	TAP and 4xTy tagging of ZC3H41 (Tb927.11.1980)	HindIII site underlinded
AE773	GAGACACCGTTGAAATAGCGAGTG	a
AE774	gaggatccaagCTTTCAAAGACGGTAAACC	s	RNAi of ZC3H41	HindIII and BamHI sites underlined
AE775	gtggggCCCACGCATTAAAGTTAGAGGAGG	a		ApaI site underlined
AE786	tcaagcttTGGTTTTTTCCACACACGGCA	s	TAP tagging of ZF41AP (Tb927.7.7460)	HindIII site underlinded
AE787	GTATCTTCCTCATTGCGAAGTTTGC	a
AE789	aaggatccaagCTTGCCCAGTGGACACTTA	s	RNAi of ZF41AP	HindIII and BamHI sites underlined
AE790	catgggCCCTTTCCTTGTTCATTTACCTC	a		ApaI site underlined
AE1075	cgggatccaaGCTTGTATTGGTGTGACACGTG	s	Alternative RNAi of ZC3H41 (Tb927.11.1980)	HindIII and BamHI sites underlined
AE1076	cacgggcccGGAGACACCGTTGAAATAGCG	a		ApaI site underlined
Quantitative RT-PCR
Name	Sequence (5'->3')	sense/antisense	Target transcript	Amplicon size
AE776	CAACAGCGAACACAGTAAGCTGG	s	ZC3H41 (Tb927.11.1980)	147 bp
AE773	GAGACACCGTTGAAATAGCGAGTG	a
AE1094	GCAAATTGATAACGCAACGCACG	s	Transialidase Tb927.11.11410	159 bp
AE1095	CCGTCATTCCTAACATGTGACC	a
AE184	CAAACAGCCCTTATTCAACACCTCACG	s	AATP11 (Tb927.4.4730)	259 bp
AE215	GCAGCTCAGTGTCTCTATAAATCAATGC	a
AE809	AACTATTTTGGACTGCCTCAGTACG	s	NT8 (Tb927.11.3610)	161 bp
AE810	GGAAGTAAATGCCGGACACACC	a
AE1082	AGAAGAACCGTGAGGCTCGC	s	L4 (Tb927.3.5050)	91 bp
AE1083	GCTTACTTCTTCTTGAGTGCTTTCG	a
AE1084	CGCAGCGAAAGCAAAGGTTGC	s	L5 (Tb927.9.15110/Tb927.9.15170)	119 bp
AE1085	CTCACTACAGAGCGTGTCTTCC	a
AE1088	GAGCAAATGAGGATCGAGGAAGC	s	L38 (Tb927.9.2020)	127 bp
AE1089	AAGAGACGTTAGCACAGTTGACC	a
AE1090	AAGTAAGTTGTACGACTCCGTGC	s	L38 (Tb927.10.3280)	159 bp
AE1091	CAACTATTGGTTGAGAAGCGTGC	a
AE885	CAAATCGATTATCCAGAACGTGC	s	L44 (Tb927.11.3230)	123 bp
AE886	CAAACCGGATGTCATCAGTCTCG	a
AE1192	GTACAGGCATCCATGCAGTCG	s	BTF3 (Tb927.11.9700)	95 bp
AE1193	TTCACATAGCACCCCTATGAAGG	a
AE1190	CGTACCGTCAGAACTATGCTTACG	s	NRBD1/2 (Tb927.11.14000/Tb927.11.14020)	192 pb
AE1191	GAAGCGAGCGAGTTGAAAGAGC	a
AE1092	CATCTGGCAACCGCCTCAAACG	s	RRS1 (Tb927.6.2050)	94 bp
AE1093	GGTAAATAACACGTATATAAACCAGCTG	a
AE1202	GTTACGATGTAGCAGTGGAGG	s	RPC4 (Tb927.9.10680)	97 bp
AE1203	GCCATATCCGTAGGCTGTTGG	a
AE1204	GTGCAGATACAGATGCGCTCC	s	RPC11 (Tb927.10.15150)	87 bp
AE1205	CTAATCCTGCTTCCACTGGAAGC	a
AE1086	GAACTGCGCAAGAAGCGTGC	s	L7a (Tb927.8.1330/Tb927.8.1340)	115 bp
AE1087	CAACGTAGTAAATGCCAGAATACAGG	a
AE861	CACTTCAAGACCGACATCAAGG	s	L37 (Tb927.9.9210)	150 bp
AE862	GATAAATAAACGTCGCATCAGAAAG	a
AE1110	GCAAGACAAAGGCGAAGTCCACC	s	L14 (Tb927.6.720)	78 bp
AE1111	GACTCATCGGGAACGTCGAGG	a
AE893	CGGTAAGTCCAAGACTAAGGTGG	s	L14 (Tb927.11.11230)	127 bp
AE894	GATGGGCGGATAACCACATTCG	a
AE422	CCACCTTCATGAGGGATGTTGCTGTCC	s	L36 (Tb927.10.1590)	187 bp
AE423	CCAACGTCCGCCACCTCTATCAGC	a
AE889	ATTGGCTGATCAGTTGCGTGAGG	s	S8 (Tb927.8.6150/Tb927.8.6160)	161 bp
AE890	ATGGTTTCATAACGCCTCCTAACG	a
AE1198	GGTAATCTTCGACTTGAGCTGC	s	eIF1A (Tb927.8.5880)	129 bp
AE1199	GTTGAACTCCCGCTTCGAAACC	a
AE604	GATTTCGTGCCAACGGCACTCG	s	LSUa rRNA (Tb927.3.3423)	141 bp
AE605	CCTTTTCAGATAAGCCGGTAAAACAC	a
AE606	CCAACTGCAGACCGTACTCATC	s	LSUb rRNA(Tb927.3.3425)	248 bp
AE607	CACGTTCCGAGCAAAACGGTCG	a
AE602	GTTGATTCTGCCAGTAGTCATATGC	s	SSU rRNA (Tb927.3.3421)	95 bp
AE569	GTAATGAGCCATGCGCAGATTCC	a
AE572	GGCTTCCTATTTCGTTGAAGAACG	s	5.8S rRNA (Tb927.3.3422)	147 bp
AE603	CGACACTGAGAAATGTGGCATGC	a
AE1177	CGACCATACTTGGCCGAATGC	s	mature 5S rRNA (Tb927.8.1381)	97 pb
AE1178	TTCCAGCGCCATCACTGATCG	a
AE1206	GCATTCGGTTTACCGGACGTC	s	pre-5S rRNA (Tb927.8.1381)	165 bp
AE1179	TGCAGCTCTAGGAAAAAAGTTTGG	a
