# Supplementary material for: Role of the RNA-binding protein ZC3H41 in the regulation of ribosomal protein messenger RNAs in trypanosomes
Source: Parasit Vectors. 2023 Mar 31;16:118. doi: 10.1186/s13071-023-05728-x (PMC10064699; doi:10.1186/s13071-023-05728-x)
Supplement: Supplementary file 4 — Additional file 4: Table S2. List of proteins associated with ZC3H41. [file 13071_2023_5728_MOESM4_ESM.xlsx]

## Sheet: Hoja1
Additional file 4. Table S2. List of proteins associated with ZC3H41
Proteins co-purifying with TAP-ZC3H41 were excised from SDS-PAGE gels, subjected to MALDI-TOF analysis,
and identified using MASCOT software. MASCOT probability-based Mowse scores are reported; scores > 51 are considered statistically significant (p<0.05).
The identity of some of the associated proteins was confirmed by MALDI TOF/TOF analysis; the number of identified peptides is indicated in the last column
(n.a., not analyzed by MALDI TOF/TOF)
GeneID	description	MW	score	No. of identified peptides
Tb927.1.120	RHS4	98	76	3
Tb927.10.2240	NTF-2 like	66	101	4
Tb927.11.1980	ZC3H41	58	285	5
Tb927.6.1870	eIF4E4	47	83	6
Tb927.5.2080	GMP reductase	52	140	n.a.
Tb927.9.9290	PABP1	53	140	3
Tb927.9.10770	PABP2	62	64	4
Tb927.3.5050	ribosomal protein L4	42	126	n.a.
Tb927.10.5620	Aldolase	41	186	4
Tb927.5.1110	ribosomal protein L2	28	160	n.a.
Tb927.10.5610	ribosomal protein S9	22	69	2
Tb927.7.7460	hypothetical protein, conserved (Z41AP)	22	105	6
Tb927.11.6500	ribosomal protein S21	21	63	2
Tb927.11.6300	ribosomal protein S5	21	105	n.a.
Tb927.1.3180	ribosomal protein S11	20	85	n.a.
