# Supplementary material for: Role of the RNA-binding protein ZC3H41 in the regulation of ribosomal protein messenger RNAs in trypanosomes
Source: Parasit Vectors. 2023 Mar 31;16:118. doi: 10.1186/s13071-023-05728-x (PMC10064699; doi:10.1186/s13071-023-05728-x)
Supplement: Supplementary file 6 — Additional file 6: Table S3. Effect of ZC3H41 depletion on the transcriptome of procyclic Trypanosoma brucei. [file 13071_2023_5728_MOESM6_ESM.xlsx]

## Sheet: Hoja1
Additional file 6. Table S3. Effect of ZC3H41 depletion on the transcriptome of procyclic T. brucei. Differential gene expression was analyzed using edgeR.
Transcripts showing a false discovery rate (FDR) < 0.01 and a |log2 fold-change| ≥ 1.0 were considered to be significantly regulated.
The transcript encoding ZC3H41 is highlighted in yellow.
MS data were obtained from https://tritrypdb.org/tritrypdb/app
logFC values corresponding to the analysis of the transcriptome upon depletion of other proteins are also shown;
only those transcripts showing a |logFC|≥1.0 are indicated. Differential expression datasets were obtained from tables available in the following references:
Toh et al. (2021) Sci Rep 11: 5755 (RBP10, CSD1,CSD2, AMPK and ZC3H45)
Mishra et al. (2021) Mol Microbiol 116:827-840 (DRBD18)
Erben et al. (2021) Parasitology 148:1186-1195 (ZC3H22)
Tiengwee et al. (2012) Cell Rep 2:187-197 (ORC1)
Bühlmann et al. (2015) Nucl Acids Res 43:4491-4504 (NMD3)
GeneID	description	logFC	logCPM	p-Value	FDR	Protein detected by MS	RBP10	CSD1	CSD2	AMPK	ZC3H45	DRBD18	ZC3H22	ORC1	NMD3
Tb927.7.6880	hypothetical protein, conserved	6.6	3.1	7.65e-130	1.5e-126	No									2.22239
Tb927.2.1460	hypothetical protein, conserved	5.3	1.2	3.44e-48	2.99e-45	No									3
Tb927.11.11410	trans-sialidase, putative	4.4	5.3	7.48e-132	1.95e-128	Yes
Tb927.5.340	expression site-associated gene 5 (ESAG5) protein, putative	2.4	6.1	9.31e-147	3.64e-143	Yes
Tb927.1.2360	alpha tubulin	2.3	1.5	1.76e-06	2.71e-05	Yes
Tb927.1.2380	alpha tubulin	2	1	0.000150316	0.00122255	Yes
Tb927.2.2060	variant surface glycoprotein (VSG)-related, putative	1.7	1.9	8.76e-12	4.27e-10	Yes	1.5779	1.89115		1.20816					1.62293
Tb927.6.760	4.6.1.1 (Adenylate cyclase)	1.3	2.5	1.12e-12	6.55e-11	No						1.91182
Tb927.2.5320	hypothetical protein, conserved	1.3	1.5	2.98e-08	6.98e-07	No
Tb927.8.6650	RNA-binding protein, putative (DRBD13)	1.3	4.8	2.63e-06	3.81e-05	Yes	1.27375	3.08864	1.32562	2.90197	1.9506
Tb927.11.12710	variant surface glycoprotein (VSG)-related, putative	1.2	5.2	1.46e-09	4.57e-08	No						3.56136
Tb927.10.3410	hypothetical protein	1.2	0.5	9.29e-05	0.000815579	No
Tb927.5.296b	hypothetical protein	1.2	5.6	4.06e-20	5.99e-18	No
Tb927.2.2015	hypothetical protein	1.2	1.2	9.92e-07	1.62e-05	No
Tb927.1.2350	beta tubulin	1.1	0.8	0.00175404	0.00954044	Yes
Tb927.9.4500	heat shock protein, putative	1.1	8.5	3.49e-37	2.27e-34	Yes						1.30525
Tb927.10.1870	LSU ribosomal protein, mitochondrial, putative	1	0.8	0.000104197	0.000886738	Yes
Tb927.7.6580	hypothetical protein	1	3.5	5.61e-12	2.85e-10	No
Tb927.1.4650	cyclin-like F-box protein 2	1	6	6.72e-07	1.15e-05	Yes						1.63733
Tb927.10.5730	hypothetical protein	-1	3.8	8.48e-06	0.000102864	No
Tb927.10.280	cytochrome oxidase subunit VI	-1	8.4	5.98e-40	4.67e-37	Yes
Tb927.6.540	gene related to expression site-associated gene 2 (GRESAG2), putative	-1.1	0.6	8.83e-05	0.000779914	Yes								-1.48469
Tb927.9.15930	small GTPase, putative	-1.1	2.9	4.43e-10	1.53e-08	Yes
Tb927.8.4895	hypothetical protein	-1.1	5.3	1.57e-21	3.23e-19	No						-1.29391
Tb927.10.6510	chaperonin HSP60, mitochondrial precursor	-1.1	7.3	7.3e-20	1e-17	Yes
Tb927.4.170	hypothetical protein	-1.1	0.3	0.000338766	0.00244487	No
Tb927.3.570	expression site-associated gene 2 (ESAG2) protein, putative	-1.2	0.8	0.000534465	0.00358574	Yes
Tb927.3.3270	2.7.1.11 (6-phosphofructokinase)	-1.2	8.9	2.73e-26	9.28e-24	Yes	-1.06303	-1.69452		-1.33374	-1.60099		-1.9204
Tb927.8.490	hypothetical protein	-1.2	3.7	1.24e-13	8.3e-12	No
Tb927.11.10060	6.3.4.15 (Biotin--[biotin carboxyl-carrier protein] ligase)	-1.3	8.7	6.04e-50	5.9e-47	Yes
Tb927.1.4970	hypothetical protein	-1.3	3.8	2.78e-17	2.94e-15	No
Tb927.7.2980	Nitroreductase family, putative	-1.4	5.4	1.85e-10	6.74e-09	Yes
Tb927.7.3020	Nitroreductase family, putative	-1.4	5.8	3.11e-22	6.75e-20	Yes
Tb927.7.180	Trypanosomal VSG domain containing protein, putative	-1.4	0.2	5.36e-06	7.01e-05	Yes						-1.77413
Tb927.6.510	GPEET procyclin	-1.5	12	8.91e-57	9.95e-54	No
Tb927.7.310	Prostaglandin E synthase, putative	-1.6	3	1.35e-08	3.51e-07	Yes
Tb927.6.530	procyclin associated gene 3 (PAG3) protein	-1.6	3.2	4.3e-20	6.22e-18	No
Tb927.8.480	3.1.3.4 (Phosphatidate phosphatase)	-1.7	6.6	2.2e-76	2.87e-73	Yes							-1.5485	-1.61333
Tb927.7.170	expression site-associated gene 9 (ESAG9) protein, putative	-1.8	0.7	1.02e-11	4.87e-10	Yes						-1.41245
Tb927.8.510	hypothetical protein	-2.2	2.8	3.48e-34	1.95e-31	No								-1.36517
Tb927.3.590	adenosine transporter, putative	-2.4	7.5	4.25e-158	3.32e-154	Yes
Tb927.11.1980	zinc finger protein family member, putative	-2.4	7.9	2.75e-84	4.3e-81	Yes
Tb927.5.150	hypothetical protein, conserved	-2.7	0.3	1.16e-15	1.01e-13	No
Tb927.9.720	hypothetical protein, conserved	-5.2	-0.6	5.22e-20	7.42e-18	No
