# Supplementary material for: Role of the RNA-binding protein ZC3H41 in the regulation of ribosomal protein messenger RNAs in trypanosomes
Source: Parasit Vectors. 2023 Mar 31;16:118. doi: 10.1186/s13071-023-05728-x (PMC10064699; doi:10.1186/s13071-023-05728-x)
Supplement: Supplementary file 7 — Additional file 7: Table S4. Raw read counts mapped to transcripts upon depletion of ZC3H41 in procyclic Trypanosoma brucei. [file 13071_2023_5728_MOESM7_ESM.xlsx]

## Sheet: Hoja1
Additional file 7. Table S4. Raw read counts mapped to transcripts upon depletion of ZC3H41 in procyclic T. brucei.
The output from 'featureCounts' program of the Subread package is shown without further processing for control and RNAi-induced replicates.
GeneID	Chr	Start	End	Strand	Length	controlA	controlB	controlC	RNAiA	RNAiB	RNAiC
Tb927.1.05	Tb927_01_v5.1	381	1983	-	1603	0	0	0	1	0	0
Tb927.1.10	Tb927_01_v5.1	6871	7203	+	333	0	0	0	0	0	0
Tb927.1.30	Tb927_01_v5.1	11158	11865	+	708	0	0	0	0	0	0
Tb927.1.40	Tb927_01_v5.1	12407	41394	-	28988	6	5	9	26	11	14
Tb927.1.70	Tb927_01_v5.1	44937	47043	-	2107	217	153	180	239	190	230
Tb927.1.110	Tb927_01_v5.1	59858	60184	+	327	1	0	0	0	0	0
Tb927.1.120	Tb927_01_v5.1	60218	62886	-	2669	18072	19844	19135	22333	21789	21666
Tb927.1.180	Tb927_01_v5.1	69661	72469	-	2809	530	489	473	502	532	585
Tb927.1.220	Tb927_01_v5.1	85611	88419	-	2809	423	317	321	358	422	452
Tb927.1.270	Tb927_01_v5.1	106147	107927	+	1781	622	448	437	505	441	478
Tb927.1.280	Tb927_01_v5.1	111940	112743	+	804	26	19	18	29	16	21
Tb927.1.290	Tb927_01_v5.1	113066	119201	+	6136	517	435	440	327	398	393
Tb927.1.305	Tb927_01_v5.1	129281	129519	+	239	8	6	9	1	2	2
Tb927.1.345	Tb927_01_v5.1	132694	132913	-	220	6	4	2	0	4	3
Tb927.1.370	Tb927_01_v5.1	138324	144568	-	6245	408	388	446	306	406	417
Tb927.1.380	Tb927_01_v5.1	144595	146629	-	2035	191	150	170	119	123	110
Tb927.1.400	Tb927_01_v5.1	147245	151108	+	3864	296	151	162	114	268	282
Tb927.1.420	Tb927_01_v5.1	156334	158411	+	2078	1252	1518	1450	1517	1488	1411
Tb927.1.470	Tb927_01_v5.1	179614	181645	+	2032	154	110	112	121	89	102
Tb927.1.480	Tb927_01_v5.1	181774	187918	+	6145	651	487	543	441	513	500
Tb927.1.490	Tb927_01_v5.1	189656	190499	+	844	63	41	36	57	38	45
Tb927.1.530	Tb927_01_v5.1	202546	204045	-	1500	1980	1360	1437	1435	1273	1392
Tb927.1.540	Tb927_01_v5.1	204249	208483	-	4235	3186	3190	3138	3884	3644	3687
Tb927.1.560	Tb927_01_v5.1	208607	210085	-	1479	2830	2641	2566	2997	2271	2308
Tb927.1.570	Tb927_01_v5.1	210203	211427	-	1225	3432	2898	2943	3148	2391	2590
Tb927.1.580	Tb927_01_v5.1	211572	214108	-	2537	3785	4206	4009	4828	4559	4941
Tb927.1.600	Tb927_01_v5.1	214646	217809	-	3164	5297	5109	5088	5881	5956	6269
Tb927.1.610	Tb927_01_v5.1	218081	219052	-	972	1517	1521	1333	1821	1361	1605
Tb927.1.630	Tb927_01_v5.1	219177	220397	-	1221	1800	1658	1607	2124	1894	1968
Tb927.1.640	Tb927_01_v5.1	220523	225689	-	5167	3684	3653	3698	4803	4145	4339
Tb927.1.650	Tb927_01_v5.1	226021	226665	-	645	594	538	516	648	517	553
Tb927.1.670	Tb927_01_v5.1	228043	230110	-	2068	1695	2166	2136	3139	2898	3000
Tb927.1.690	Tb927_01_v5.1	230314	231528	-	1215	1503	1430	1349	1552	1402	1545
Tb927.1.700	Tb927_01_v5.1	232091	233904	-	1814	1463	1418	1416	1956	1715	1783
Tb927.1.710	Tb927_01_v5.1	234055	235553	-	1499	10292	10204	10215	10450	9164	9319
Tb927.1.720	Tb927_01_v5.1	235712	237504	-	1793	3033	2966	2637	3790	3520	3515
Tb927.1.730	Tb927_01_v5.1	237632	239558	-	1927	3466	3324	3266	3953	3327	3441
Tb927.1.740	Tb927_01_v5.1	240378	241710	-	1333	1678	1687	1724	2386	1900	2095
Tb927.1.750	Tb927_01_v5.1	241929	245989	-	4061	3320	3126	3093	3954	3535	3541
Tb927.1.760	Tb927_01_v5.1	246097	249006	-	2910	2072	2011	1927	2618	2456	2400
Tb927.1.780	Tb927_01_v5.1	249194	250618	-	1425	2014	1609	1589	2223	1778	1952
Tb927.1.790	Tb927_01_v5.1	250982	253518	-	2537	2052	1982	2086	2953	2264	2510
Tb927.1.800	Tb927_01_v5.1	253691	254102	-	412	144	114	100	92	142	128
Tb927.1.820	Tb927_01_v5.1	254295	256475	-	2181	1552	1446	1460	1963	1720	1771
Tb927.1.830	Tb927_01_v5.1	256601	259712	-	3112	2532	2431	2491	3190	2659	2897
Tb927.1.840	Tb927_01_v5.1	259833	260630	-	798	1295	1055	1110	1261	1036	1160
Tb927.1.860	Tb927_01_v5.1	260762	262198	-	1437	4281	4291	3943	6328	5468	5818
Tb927.1.870	Tb927_01_v5.1	262187	263802	-	1616	2179	2054	2084	2806	2431	2472
Tb927.1.880	Tb927_01_v5.1	264384	278165	-	13782	5038	6919	7105	7589	8051	8364
Tb927.1.890	Tb927_01_v5.1	278300	279226	-	927	1107	1027	978	1380	1100	1177
Tb927.1.990	Tb927_01_v5.1	288568	289706	+	1139	1731	1376	1399	1801	1519	1608
Tb927.1.1000	Tb927_01_v5.1	289878	291155	+	1278	3565	3177	3034	3308	3006	3134
Tb927.1.1010	Tb927_01_v5.1	291565	293744	+	2180	1342	1330	1338	2075	1867	1833
Tb927.1.1020	Tb927_01_v5.1	294104	296172	+	2069	1222	1321	1226	1939	1835	1795
Tb927.1.1025	Tb927_01_v5.1	296302	296645	+	344	818	763	769	986	852	890
Tb927.1.1030	Tb927_01_v5.1	296918	298629	+	1712	2122	2119	2068	3282	2590	2775
Tb927.1.1050	Tb927_01_v5.1	298769	303453	+	4685	3026	3280	3516	4125	3727	3781
Tb927.1.1060	Tb927_01_v5.1	303867	305683	+	1817	1418	1477	1456	2074	1661	1790
Tb927.1.1080	Tb927_01_v5.1	305834	307362	+	1529	1278	1136	1022	1648	1403	1449
Tb927.1.1090	Tb927_01_v5.1	307531	308220	+	690	1236	1059	994	1489	1230	1273
Tb927.1.1100	Tb927_01_v5.1	308515	311616	+	3102	2261	2507	2428	3597	2756	2962
Tb927.1.1120	Tb927_01_v5.1	312383	313566	+	1184	2145	2067	1715	2425	2055	2167
Tb927.1.1130	Tb927_01_v5.1	313928	315833	+	1906	1932	1808	1863	2457	1918	2033
Tb927.1.1140	Tb927_01_v5.1	316136	317263	+	1128	2203	2019	1921	2148	1962	1919
Tb927.1.1150	Tb927_01_v5.1	317686	319537	+	1852	2067	1769	1866	2270	1925	1926
Tb927.1.1160	Tb927_01_v5.1	319645	321248	+	1604	1987	1670	1818	2235	1763	1983
Tb927.1.1170	Tb927_01_v5.1	321591	321873	+	283	762	637	601	854	715	735
Tb927.1.1175	Tb927_01_v5.1	322204	322845	+	642	1670	1474	1306	1871	1412	1573
Tb927.1.1200	Tb927_01_v5.1	322959	324540	+	1582	2888	2669	2645	3556	3018	3239
Tb927.1.1210	Tb927_01_v5.1	325360	326379	+	1020	1825	1583	1569	2162	1932	1895
Tb927.1.1220	Tb927_01_v5.1	326506	327395	+	890	1963	1737	1647	2122	1805	1788
Tb927.1.1230	Tb927_01_v5.1	327626	329839	+	2214	1232	1200	1281	1476	1294	1416
Tb927.1.1240	Tb927_01_v5.1	330231	332871	+	2641	4085	4537	5026	4582	5015	5141
Tb927.1.1270	Tb927_01_v5.1	334682	335988	+	1307	550	708	714	1060	1206	1260
Tb927.1.1300	Tb927_01_v5.1	338011	339021	+	1011	752	674	652	970	842	875
Tb927.1.1310	Tb927_01_v5.1	339514	341181	+	1668	2178	2121	2173	2351	2095	2124
Tb927.1.1330	Tb927_01_v5.1	341280	342519	+	1240	2289	2360	2401	2694	2407	2535
Tb927.1.1340	Tb927_01_v5.1	342870	345206	+	2337	1858	1801	1809	2430	2083	2127
Tb927.1.1350	Tb927_01_v5.1	345440	349875	+	4436	1800	2048	2253	2574	2546	2802
Tb927.1.1370	Tb927_01_v5.1	350008	353225	+	3218	2548	2533	2386	2956	2330	2429
Tb927.1.1380	Tb927_01_v5.1	352622	355913	+	3292	607	604	599	1175	1114	1108
Tb927.1.1390	Tb927_01_v5.1	356851	358003	+	1153	1395	1352	1187	1571	1370	1382
Tb927.1.1400	Tb927_01_v5.1	358331	358941	+	611	802	745	706	982	852	912
Tb927.1.1420	Tb927_01_v5.1	360216	362252	+	2037	2464	2453	2577	2393	2430	2465
Tb927.1.1470	Tb927_01_v5.1	366500	371255	+	4756	498	661	800	719	1157	1225
Tb927.1.1500	Tb927_01_v5.1	374289	380825	+	6537	99	132	118	134	235	301
Tb927.1.1530	Tb927_01_v5.1	385687	394564	+	8878	1888	2461	2592	2647	3502	3793
Tb927.1.1540	Tb927_01_v5.1	394770	397050	+	2281	2384	2232	2185	2355	1942	2099
Tb927.1.1550	Tb927_01_v5.1	397182	399439	+	2258	1792	1666	1557	2560	2068	2114
Tb927.1.1560	Tb927_01_v5.1	399582	403619	+	4038	2671	2490	2516	3061	2799	3046
Tb927.1.1580	Tb927_01_v5.1	403754	405277	+	1524	2033	1787	1669	1858	1575	1678
Tb927.1.1600	Tb927_01_v5.1	405433	410249	+	4817	2613	3200	3032	3737	3402	3512
Tb927.1.1610	Tb927_01_v5.1	411183	412571	+	1389	1571	1417	1249	1901	1487	1443
Tb927.1.1620	Tb927_01_v5.1	412695	415370	+	2676	3285	2954	2766	3399	3017	3109
Tb927.1.1630	Tb927_01_v5.1	415584	416167	+	584	706	662	665	751	727	794
Tb927.1.1640	Tb927_01_v5.1	416749	417804	+	1056	1304	1164	1099	1514	1384	1276
Tb927.1.1650	Tb927_01_v5.1	417999	418622	+	624	201	153	125	248	222	191
Tb927.1.1660	Tb927_01_v5.1	418784	419716	+	933	948	777	696	1158	928	1014
Tb927.1.1670	Tb927_01_v5.1	419908	424412	+	4505	5892	5653	5427	6429	6575	6498
Tb927.1.1680	Tb927_01_v5.1	424538	425655	+	1118	1518	1205	1242	1755	1389	1519
Tb927.1.1690	Tb927_01_v5.1	425774	428601	+	2828	3043	2900	2560	3789	3083	3284
Tb927.1.1700	Tb927_01_v5.1	428804	430357	+	1554	1634	1543	1491	1617	1444	1423
Tb927.1.1710	Tb927_01_v5.1	430810	436805	+	5996	5539	5736	5741	8004	7360	7581
Tb927.1.1720	Tb927_01_v5.1	436931	438166	+	1236	1718	1514	1401	2025	1546	1672
Tb927.1.1730	Tb927_01_v5.1	438559	440944	+	2386	4006	3296	3260	4622	3883	4036
Tb927.1.1740	Tb927_01_v5.1	441101	462853	+	21753	401	279	252	455	430	456
Tb927.1.1750	Tb927_01_v5.1	463430	464902	+	1473	711	771	828	1040	958	934
Tb927.1.1760	Tb927_01_v5.1	465361	465801	+	441	156	110	128	163	193	186
Tb927.1.1770	Tb927_01_v5.1	466901	467937	+	1037	1338	1071	1195	1111	1091	1184
Tb927.1.1790	Tb927_01_v5.1	468057	469268	+	1212	1304	1143	1145	1508	1413	1456
Tb927.1.1820	Tb927_01_v5.1	470120	471459	+	1340	1409	1451	1463	1752	1695	1865
Tb927.1.1840	Tb927_01_v5.1	473180	477856	+	4677	998	1195	1124	1396	1974	2019
Tb927.1.1850	Tb927_01_v5.1	479530	482045	+	2516	896	1106	1032	1611	1793	1673
Tb927.1.1860	Tb927_01_v5.1	482049	482222	+	174	21	27	29	26	66	66
Tb927.1.1880	Tb927_01_v5.1	483817	488521	+	4705	3410	3350	3291	4236	4161	4122
Tb927.1.1890	Tb927_01_v5.1	488949	493047	+	4099	2963	2880	3090	3709	3542	3536
Tb927.1.1910	Tb927_01_v5.1	493470	497857	+	4388	2899	2564	2397	3472	3069	3221
Tb927.1.1920	Tb927_01_v5.1	498098	500775	+	2678	1344	1081	1130	1703	1617	1670
Tb927.1.1930	Tb927_01_v5.1	500880	513605	+	12726	5812	6371	6638	6505	8644	9290
Tb927.1.1960	Tb927_01_v5.1	513878	516276	+	2399	3570	3287	3139	4816	4330	4403
Tb927.1.1980	Tb927_01_v5.1	516410	517613	+	1204	1692	1479	1375	2035	1641	1793
Tb927.1.1990	Tb927_01_v5.1	517767	518431	+	665	541	421	436	525	442	474
Tb927.1.2000	Tb927_01_v5.1	518621	519181	+	561	209	176	147	161	80	86
Tb927.1.2040	Tb927_01_v5.1	521080	522475	-	1396	17	15	16	25	15	18
Tb927.1.2100	Tb927_01_v5.1	531515	535583	+	4069	33797	34395	34882	30061	29716	29504
Tb927.1.2110	Tb927_01_v5.1	535994	538833	+	2840	660	906	1004	1597	1998	1895
Tb927.1.2120	Tb927_01_v5.1	540417	545837	+	5421	3044	3645	3392	3258	4090	4276
Tb927.1.2150	Tb927_01_v5.1	546122	548454	+	2333	472	585	538	650	712	802
Tb927.1.2160	Tb927_01_v5.1	548660	550440	+	1781	1207	1101	1159	1038	1313	1465
Tb927.1.2190	Tb927_01_v5.1	551782	559549	+	7768	3413	3990	4236	4647	5463	5490
Tb927.1.2200	Tb927_01_v5.1	559477	560052	+	576	200	116	87	159	154	158
Tb927.1.2210	Tb927_01_v5.1	559984	562221	+	2238	4583	4500	4344	5168	4843	5084
Tb927.1.2230	Tb927_01_v5.1	562111	564339	+	2229	8639	7570	7947	9216	10646	10874
Tb927.1.2260	Tb927_01_v5.1	564601	567106	+	2506	9185	9765	10232	9619	11807	11900
Tb927.1.2310	Tb927_01_v5.1	567371	568169	+	799	4882	3154	3180	3624	4168	4234
Tb927.1.2320	Tb927_01_v5.1	568526	569507	+	982	1123	845	933	1294	1199	1273
Tb927.1.2330	Tb927_01_v5.1	570423	572177	+	1755	10	21	17	19	46	69
Tb927.1.2340	Tb927_01_v5.1	572336	573881	+	1546	15	13	10	11	68	76
Tb927.1.2350	Tb927_01_v5.1	574065	575819	+	1755	13	27	25	26	66	76
Tb927.1.2360	Tb927_01_v5.1	575978	577523	+	1546	22	21	12	28	135	157
Tb927.1.2370	Tb927_01_v5.1	577707	579461	+	1755	9306	9619	9322	11069	10430	11011
Tb927.1.2380	Tb927_01_v5.1	579620	581165	+	1546	10	22	16	17	89	112
Tb927.1.2390	Tb927_01_v5.1	581349	583103	+	1755	6358	4588	4818	6035	5448	6111
Tb927.1.2400	Tb927_01_v5.1	583262	584807	+	1546	3189	2595	2747	5308	4098	4258
Tb927.1.2420	Tb927_01_v5.1	591041	592285	+	1245	624	528	483	695	561	504
Tb927.1.2430	Tb927_01_v5.1	592441	593869	+	1429	5	9	5	1	13	20
Tb927.1.2450	Tb927_01_v5.1	594024	595466	+	1443	82	70	67	92	91	87
Tb927.1.2470	Tb927_01_v5.1	595608	597044	+	1437	244	168	175	208	261	228
Tb927.1.2490	Tb927_01_v5.1	597200	598630	+	1431	63	45	54	43	81	65
Tb927.1.2510	Tb927_01_v5.1	598786	600216	+	1431	4	11	14	7	29	38
Tb927.1.2530	Tb927_01_v5.1	600372	601800	+	1429	6	8	6	3	14	9
Tb927.1.2550	Tb927_01_v5.1	601956	603378	+	1423	7	9	7	5	17	12
Tb927.1.2570	Tb927_01_v5.1	603459	606430	+	2972	4709	4970	5063	6949	6624	6583
Tb927.1.2580	Tb927_01_v5.1	607396	608595	+	1200	1906	1587	1712	1962	1855	1829
Tb927.1.2600	Tb927_01_v5.1	609479	614307	+	4829	615	1102	1160	1079	1468	1422
Tb927.1.2640	Tb927_01_v5.1	616213	617552	+	1340	779	753	742	1066	1165	1121
Tb927.1.2670	Tb927_01_v5.1	618377	621469	+	3093	4611	4903	5133	6649	6739	7126
Tb927.1.2700	Tb927_01_v5.1	622175	623776	+	1602	1574	1266	1273	2476	2175	2234
Tb927.1.2710	Tb927_01_v5.1	624161	628405	+	4245	1492	1483	1526	2205	2502	2505
Tb927.1.2730	Tb927_01_v5.1	628532	629938	+	1407	1491	1423	1433	1984	1719	1841
Tb927.1.2740	Tb927_01_v5.1	631055	633005	+	1951	1820	1658	1671	2474	1833	2016
Tb927.1.2750	Tb927_01_v5.1	633194	633871	+	678	2569	2519	2603	3621	3211	3216
Tb927.1.2760	Tb927_01_v5.1	634072	634634	+	563	1796	1516	1443	1982	1938	2064
Tb927.1.2770	Tb927_01_v5.1	634794	636278	+	1485	910	843	770	1158	881	892
Tb927.1.2780	Tb927_01_v5.1	636257	640556	-	4300	77	80	70	104	99	89
Tb927.1.2820	Tb927_01_v5.1	640697	643263	-	2567	1721	1211	1158	1432	1503	1386
Tb927.1.2850	Tb927_01_v5.1	644706	647261	-	2556	59	20	15	24	57	45
Tb927.1.2880	Tb927_01_v5.1	648704	651264	-	2561	1473	1163	1030	1475	1244	1317
Tb927.1.2970	Tb927_01_v5.1	656565	657473	+	909	1291	958	866	1146	1150	1249
Tb927.1.2980	Tb927_01_v5.1	658928	662823	+	3896	2161	2061	2045	2628	2564	2575
Tb927.1.2985	Tb927_01_v5.1	662952	663556	+	605	894	728	674	869	681	706
Tb927.1.2990	Tb927_01_v5.1	663652	666826	+	3175	3257	3289	3109	4476	3990	4080
Tb927.1.3000	Tb927_01_v5.1	666978	668620	+	1643	1930	1760	1734	2459	1950	2004
Tb927.1.3010	Tb927_01_v5.1	668729	670101	+	1373	1222	1108	1067	1564	1319	1348
Tb927.1.3030	Tb927_01_v5.1	670234	671532	+	1299	3366	3080	2876	4056	3283	3334
Tb927.1.3040	Tb927_01_v5.1	671777	672908	+	1132	1135	1118	1030	1275	1052	1048
Tb927.1.3050	Tb927_01_v5.1	672923	674982	+	2060	3778	3442	3206	4300	3395	3597
Tb927.1.3070	Tb927_01_v5.1	675110	676653	+	1544	4061	3801	3698	5087	4715	4967
Tb927.1.3110	Tb927_01_v5.1	677616	679013	+	1398	3170	2930	2833	4405	3783	3874
Tb927.1.3120	Tb927_01_v5.1	679144	682632	+	3489	1600	1515	1592	2511	2223	2112
Tb927.1.3130	Tb927_01_v5.1	683008	684631	+	1624	1332	1332	1341	2104	1614	1755
Tb927.1.3150	Tb927_01_v5.1	685426	686960	+	1535	2607	2387	2197	3109	2336	2574
Tb927.1.3170	Tb927_01_v5.1	687208	688587	+	1380	2386	2400	2450	3284	2937	3022
Tb927.1.3180	Tb927_01_v5.1	688934	689792	+	859	26511	22417	22508	26781	19342	21423
Tb927.1.3200	Tb927_01_v5.1	689981	691247	+	1267	3229	3225	3231	4436	3721	3897
Tb927.1.3220	Tb927_01_v5.1	691637	693398	+	1762	1816	1897	1771	2168	1958	2022
Tb927.1.3230	Tb927_01_v5.1	694140	696465	+	2326	2303	2111	1985	2816	2306	2265
Tb927.1.3250	Tb927_01_v5.1	696806	702812	+	6007	3869	4080	4171	5712	5050	4883
Tb927.1.3260	Tb927_01_v5.1	702966	708786	+	5821	3813	4421	4515	5216	4969	5306
Tb927.1.3270	Tb927_01_v5.1	709471	712308	+	2838	2128	2274	2486	2785	2619	2669
Tb927.1.3280	Tb927_01_v5.1	712890	713989	+	1100	1203	1066	1111	1361	1159	1203
Tb927.1.3290	Tb927_01_v5.1	714094	717220	+	3127	3134	3025	3097	3891	3653	3658
Tb927.1.3300	Tb927_01_v5.1	717851	722139	+	4289	1998	2122	2162	2643	2639	2730
Tb927.1.3310	Tb927_01_v5.1	721777	723140	+	1364	3801	3665	3571	5631	5090	5178
Tb927.1.3320	Tb927_01_v5.1	723733	725505	+	1773	38	19	26	52	50	46
Tb927.1.3350	Tb927_01_v5.1	725821	728189	+	2369	2	0	0	3	2	3
Tb927.1.3360	Tb927_01_v5.1	728538	731231	-	2694	96	73	58	68	53	64
Tb927.1.3390	Tb927_01_v5.1	731489	732378	-	890	1202	986	975	1000	917	873
Tb927.1.3400	Tb927_01_v5.1	732215	733840	-	1626	1837	1560	1459	1968	1586	1592
Tb927.1.3410	Tb927_01_v5.1	734213	736337	-	2125	914	866	752	963	896	896
Tb927.1.3450	Tb927_01_v5.1	736446	740175	-	3730	2807	2929	2867	3441	3679	4020
Tb927.1.3550	Tb927_01_v5.1	751140	757935	-	6796	804	751	779	1185	1587	1531
Tb927.1.3560	Tb927_01_v5.1	758163	762086	-	3924	4254	3505	3625	5537	4963	5065
Tb927.1.3670	Tb927_01_v5.1	769751	779012	+	9262	872	925	995	1284	1219	1190
Tb927.1.3750	Tb927_01_v5.1	803648	805452	-	1805	0	0	0	0	0	0
Tb927.1.3760	Tb927_01_v5.1	805538	811654	-	6117	8	4	0	19	18	15
Tb927.1.3800	Tb927_01_v5.1	814232	814850	+	619	839	801	735	743	613	710
Tb927.1.3810	Tb927_01_v5.1	815097	815608	+	512	927	774	773	879	696	721
Tb927.1.3820	Tb927_01_v5.1	815718	816149	+	432	1387	1266	1175	1460	1363	1356
Tb927.1.3830	Tb927_01_v5.1	816304	818578	+	2275	4768	5198	5465	7151	6803	6921
Tb927.1.3840	Tb927_01_v5.1	818726	820827	+	2102	1620	1518	1626	2138	1734	1797
Tb927.1.3850	Tb927_01_v5.1	820968	822057	+	1090	3762	3336	3356	4665	4051	4238
Tb927.1.3860	Tb927_01_v5.1	822194	826118	+	3925	2048	2325	2256	3280	2934	3018
Tb927.1.3880	Tb927_01_v5.1	826497	832221	+	5725	2162	3061	3218	3949	4039	4203
Tb927.1.3890	Tb927_01_v5.1	832456	833388	+	933	518	397	385	545	453	457
Tb927.1.3910	Tb927_01_v5.1	833572	836861	+	3290	3243	3396	3307	4301	3734	3860
Tb927.1.3940	Tb927_01_v5.1	837318	840600	+	3283	2974	3048	2961	3706	3295	3442
Tb927.1.3950	Tb927_01_v5.1	840718	844478	+	3761	4810	4864	5528	5982	6771	7119
Tb927.1.4010	Tb927_01_v5.1	844375	848709	+	4335	572	867	940	965	1201	1188
Tb927.1.4020	Tb927_01_v5.1	848810	852598	+	3789	468	439	469	698	801	939
Tb927.1.4040	Tb927_01_v5.1	852635	854428	+	1794	683	890	838	1144	1268	1292
Tb927.1.4050	Tb927_01_v5.1	856392	861646	+	5255	3462	4128	4270	5312	5755	5893
Tb927.1.4100	Tb927_01_v5.1	861574	864625	+	3052	13905	13383	13359	10780	12228	12475
Tb927.1.4140	Tb927_01_v5.1	864788	866440	+	1653	1554	1479	1420	2121	1816	1891
Tb927.1.4160	Tb927_01_v5.1	866634	867647	+	1014	1824	1802	1602	2254	1668	1783
Tb927.1.4180	Tb927_01_v5.1	867783	870352	+	2570	1700	1847	1879	2567	2330	2453
Tb927.1.4220	Tb927_01_v5.1	871671	873776	+	2106	2286	2194	2218	2737	2526	2512
Tb927.1.4230	Tb927_01_v5.1	873922	876311	+	2390	3716	3563	3610	3834	3679	3646
Tb927.1.4250	Tb927_01_v5.1	876432	879282	+	2851	2090	2059	1985	2531	2257	2288
Tb927.1.4280	Tb927_01_v5.1	880176	883182	+	3007	912	1294	1364	1404	1667	1697
Tb927.1.4300	Tb927_01_v5.1	885965	890522	+	4558	1562	1418	1522	1715	2213	2458
Tb927.1.4310	Tb927_01_v5.1	890091	897567	+	7477	2947	4661	5097	4887	6898	6777
Tb927.1.4340	Tb927_01_v5.1	899108	903089	+	3982	2602	2494	2593	3475	3409	3571
Tb927.1.4370	Tb927_01_v5.1	902820	905658	+	2839	2658	2339	2364	3426	2836	3033
Tb927.1.4380	Tb927_01_v5.1	905832	907962	+	2131	1942	1948	1827	3012	2179	2454
Tb927.1.4400	Tb927_01_v5.1	907880	908989	+	1110	1293	1170	1111	1493	1208	1386
Tb927.1.4410	Tb927_01_v5.1	909409	911906	+	2498	2605	2542	2705	3215	3067	3228
Tb927.1.4420	Tb927_01_v5.1	912167	916224	+	4058	3695	3820	3631	4365	4994	5038
Tb927.1.4450	Tb927_01_v5.1	916395	920056	+	3662	1949	2378	2462	2774	2747	2764
Tb927.1.4470	Tb927_01_v5.1	921239	923025	+	1787	1617	1533	1492	2254	1786	1853
Tb927.1.4480	Tb927_01_v5.1	923248	927993	+	4746	3833	3985	4216	5192	4832	5039
Tb927.1.4490	Tb927_01_v5.1	928833	931833	+	3001	1349	1146	1301	1847	2038	2392
Tb927.1.4500	Tb927_01_v5.1	932224	934231	+	2008	3050	2550	2421	3802	3477	3481
Tb927.1.4520	Tb927_01_v5.1	934408	939104	+	4697	1142	1252	1314	1408	1455	1620
Tb927.1.4540	Tb927_01_v5.1	937984	942232	+	4249	8	7	12	7	7	10
Tb927.1.4560	Tb927_01_v5.1	942390	944105	+	1716	0	0	1	3	5	7
Tb927.1.4580	Tb927_01_v5.1	945453	947168	+	1716	1	1	2	2	3	6
Tb927.1.4600	Tb927_01_v5.1	948580	950295	+	1716	150	148	160	279	313	296
Tb927.1.4630	Tb927_01_v5.1	951709	953424	+	1716	1	3	1	8	5	5
Tb927.1.4650	Tb927_01_v5.1	954772	959982	+	5211	712	900	1111	1540	2310	2639
Tb927.1.4680	Tb927_01_v5.1	962455	963745	+	1291	1795	1382	1296	2007	1832	1813
Tb927.1.4690	Tb927_01_v5.1	964015	965836	+	1822	4450	3844	3729	4378	3972	4127
Tb927.1.4700	Tb927_01_v5.1	965981	967683	+	1703	1750	1482	1365	1754	1588	1615
Tb927.1.4710	Tb927_01_v5.1	967638	968324	+	687	263	283	278	355	309	338
Tb927.1.4720	Tb927_01_v5.1	968713	970679	+	1967	2301	2012	1921	2898	2440	2628
Tb927.1.4730	Tb927_01_v5.1	971007	971775	+	769	1452	1042	1096	1190	1033	1132
Tb927.1.4740	Tb927_01_v5.1	971898	975136	+	3239	2706	2570	2694	3349	3160	3266
Tb927.1.4760	Tb927_01_v5.1	975777	979264	+	3488	2717	2516	2384	3497	3215	3163
Tb927.1.4780	Tb927_01_v5.1	979505	981555	+	2051	2421	2285	2284	2819	2482	2720
Tb927.1.4800	Tb927_01_v5.1	982326	983948	+	1623	1777	1541	1389	1739	1509	1681
Tb927.1.4830	Tb927_01_v5.1	986557	988178	+	1622	1928	1445	1428	1736	1813	1890
Tb927.1.4870	Tb927_01_v5.1	989768	990757	+	990	1	1	1	0	2	1
Tb927.1.4890	Tb927_01_v5.1	991993	993368	+	1376	4	5	5	10	3	5
Tb927.1.4900	Tb927_01_v5.1	993537	994662	+	1126	8	9	29	7	5	10
Tb927.1.4910	Tb927_01_v5.1	994790	996098	+	1309	0	2	21	2	7	0
Tb927.1.4920	Tb927_01_v5.1	996104	997259	+	1156	0	0	0	0	3	2
Tb927.1.4970	Tb927_01_v5.1	1001645	1004159	+	2515	523	395	399	206	190	235
Tb927.1.5000	Tb927_01_v5.1	1004272	1005744	+	1473	2971	3032	2841	2655	2339	2521
Tb927.1.5030	Tb927_01_v5.1	1007761	1010594	+	2834	1636	1567	1448	2158	2022	2104
Tb927.1.5060	Tb927_01_v5.1	1013233	1014302	+	1070	80	54	47	95	105	107
Tb927.1.5080	Tb927_01_v5.1	1015353	1016174	+	822	8	3	10	7	10	14
Tb927.1.5100	Tb927_01_v5.1	1018100	1019468	+	1369	24	13	30	13	19	20
Tb927.1.5110	Tb927_01_v5.1	1019638	1020739	+	1102	7	4	17	1	4	6
Tb927.1.5120	Tb927_01_v5.1	1020869	1021855	+	987	6	3	4	4	5	2
Tb927.1.5150	Tb927_01_v5.1	1021997	1025861	+	3865	40	23	63	36	43	60
Tb927.1.5160	Tb927_01_v5.1	1026017	1026301	+	285	7	0	12	1	5	8
Tb927.1.5170	Tb927_01_v5.1	1027233	1028607	+	1375	2	10	25	9	4	12
Tb927.1.5180	Tb927_01_v5.1	1028713	1028881	+	169	0	0	7	2	3	1
Tb927.1.5185	Tb927_01_v5.1	1030930	1031019	+	90	2	0	8	2	2	2
Tb927.1.5200	Tb927_01_v5.1	1032129	1033116	+	988	5	10	13	8	13	17
Tb927.1.5220	Tb927_01_v5.1	1035215	1036153	+	939	0	0	0	0	0	0
Tb927.1.5240	Tb927_01_v5.1	1039795	1040794	+	1000	4	2	5	4	7	4
Tb927.1.5250	Tb927_01_v5.1	1041260	1041436	-	177	0	0	0	0	0	0
Tb927.1.5260	Tb927_01_v5.1	1041565	1042104	+	540	0	0	0	0	0	1
Tb927.1.5300	Tb927_01_v5.1	1050169	1051560	-	1392	0	0	0	0	0	0
Tb927.1.5330	Tb927_01_v5.1	1056242	1057855	-	1614	0	0	0	0	0	0
Tb927.2.100	Tb927_02_v5.1	1683	4236	-	2554	8254	9251	8623	9835	9856	9841
Tb927.2.160	Tb927_02_v5.1	9690	11535	+	1846	147	156	210	144	161	187
Tb927.2.170	Tb927_02_v5.1	11866	18011	+	6146	2556	2206	2341	2039	2007	2044
Tb927.2.240	Tb927_02_v5.1	25548	27622	-	2075	485	612	616	604	554	618
Tb927.2.280	Tb927_02_v5.1	35293	38199	-	2907	867	953	1013	1194	1206	1176
Tb927.2.340	Tb927_02_v5.1	46128	48793	-	2666	8355	9880	9771	11795	12074	11836
Tb927.2.370	Tb927_02_v5.1	55593	58404	-	2812	1822	1490	1384	1737	1807	1923
Tb927.2.380	Tb927_02_v5.1	60894	63800	-	2907	932	1165	1217	1307	1374	1358
Tb927.2.400	Tb927_02_v5.1	66261	69167	-	2907	89	70	74	107	114	96
Tb927.2.450	Tb927_02_v5.1	77112	79774	-	2663	8031	8612	8125	10122	9668	9727
Tb927.2.470	Tb927_02_v5.1	86844	90931	-	4088	1809	2344	2297	2551	2665	2762
Tb927.2.510	Tb927_02_v5.1	98073	100650	-	2578	1406	1720	1555	2041	2119	2129
Tb927.2.560	Tb927_02_v5.1	108732	111333	-	2602	3283	3643	3562	4120	4176	4114
Tb927.2.650	Tb927_02_v5.1	118323	119201	+	879	396	257	254	292	259	286
Tb927.2.680	Tb927_02_v5.1	124183	125050	+	868	61	40	38	28	32	28
Tb927.2.690	Tb927_02_v5.1	125307	133253	+	7947	1872	1475	1569	1174	1247	1291
Tb927.2.725	Tb927_02_v5.1	140136	140243	-	108	67	59	65	44	78	54
Tb927.2.900	Tb927_02_v5.1	151837	153619	+	1783	834	506	534	596	487	557
Tb927.2.940	Tb927_02_v5.1	157654	158457	+	804	68	54	48	66	29	39
Tb927.2.950	Tb927_02_v5.1	158783	164921	+	6139	242	251	307	232	264	299
Tb927.2.960	Tb927_02_v5.1	164260	167528	+	3269	344	209	205	250	232	246
Tb927.2.1045	Tb927_02_v5.1	174287	174394	-	108	53	44	40	52	69	66
Tb927.2.1080	Tb927_02_v5.1	178829	181713	-	2885	2091	2163	2040	2092	2052	1895
Tb927.2.1170	Tb927_02_v5.1	205540	207617	-	2078	1061	1206	1221	1132	1180	1177
Tb927.2.1180	Tb927_02_v5.1	210041	212736	-	2696	768	1013	1032	823	995	1035
Tb927.2.1210	Tb927_02_v5.1	219959	226625	-	6667	2538	2286	2254	2515	2718	2959
Tb927.2.1250	Tb927_02_v5.1	229530	230553	+	1024	396	220	259	229	189	204
Tb927.2.1290	Tb927_02_v5.1	234778	235442	+	665	1	0	0	0	0	0
Tb927.2.1380	Tb927_02_v5.1	250916	257272	+	6357	165	207	172	252	291	318
Tb927.2.1460	Tb927_02_v5.1	270437	275473	+	5037	3	3	0	120	95	92
Tb927.2.1470	Tb927_02_v5.1	276190	277487	+	1298	0	0	0	0	0	0
Tb927.2.1560	Tb927_02_v5.1	304562	305320	-	759	1823	1690	1738	1431	1585	1533
Tb927.2.1600	Tb927_02_v5.1	305850	307642	-	1793	1123	831	903	1130	1038	997
Tb927.2.1680	Tb927_02_v5.1	315629	316387	+	759	87	73	75	56	65	56
Tb927.2.1700	Tb927_02_v5.1	317193	321148	+	3956	2326	2044	1942	3444	2735	2839
Tb927.2.1720	Tb927_02_v5.1	321262	321705	+	444	572	521	478	697	607	591
Tb927.2.1730	Tb927_02_v5.1	321812	322641	+	830	629	539	560	914	658	772
Tb927.2.1740	Tb927_02_v5.1	322758	325262	+	2505	2069	1981	1954	2471	2255	2268
Tb927.2.1760	Tb927_02_v5.1	325383	328298	+	2916	6209	6628	6417	8439	7540	7531
Tb927.2.1780	Tb927_02_v5.1	328953	330346	+	1394	1680	1588	1506	2029	1750	1821
Tb927.2.1790	Tb927_02_v5.1	330793	331314	+	522	1030	861	791	1233	870	934
Tb927.2.1800	Tb927_02_v5.1	331434	335342	+	3909	4559	4670	4591	6409	5586	5757
Tb927.2.1810	Tb927_02_v5.1	335451	339172	+	3722	6740	7148	7106	7146	6941	7026
Tb927.2.1820	Tb927_02_v5.1	339492	344261	+	4770	458	497	513	640	690	789
Tb927.2.1850	Tb927_02_v5.1	344878	346852	+	1975	1720	1657	1627	2358	2089	2263
Tb927.2.1860	Tb927_02_v5.1	347003	349648	+	2646	2508	2572	2451	3057	2711	2768
Tb927.2.1890	Tb927_02_v5.1	350619	352677	+	2059	1417	1284	1291	1530	1483	1645
Tb927.2.1895	Tb927_02_v5.1	352777	352986	+	210	194	246	382	339	308	261
Tb927.2.1920	Tb927_02_v5.1	354591	356826	+	2236	1349	1072	1024	1814	1683	1659
Tb927.2.2015	Tb927_02_v5.1	386515	387059	-	545	26	34	28	72	91	69
Tb927.2.2020	Tb927_02_v5.1	387550	388705	-	1156	118	109	130	215	241	265
Tb927.2.2060	Tb927_02_v5.1	393056	394399	-	1344	25	51	36	116	146	156
Tb927.2.2070	Tb927_02_v5.1	397335	398424	-	1090	303	187	164	132	151	150
Tb927.2.2090	Tb927_02_v5.1	398551	402324	-	3774	3016	2897	2875	4609	4122	4228
Tb927.2.2120	Tb927_02_v5.1	403883	405837	-	1955	1094	1061	1112	1431	1333	1341
Tb927.2.2130	Tb927_02_v5.1	406718	408492	-	1775	2054	1881	1862	2236	2195	2117
Tb927.2.2140	Tb927_02_v5.1	408834	409571	-	738	922	717	663	778	886	903
Tb927.2.2160	Tb927_02_v5.1	410840	412901	-	2062	4465	5312	5014	5755	5108	5373
Tb927.2.2180	Tb927_02_v5.1	413434	414656	-	1223	2056	1848	1780	2893	2197	2349
Tb927.2.2190	Tb927_02_v5.1	414868	418898	-	4031	3218	3159	3338	4073	3818	3880
Tb927.2.2200	Tb927_02_v5.1	419054	420295	-	1242	1123	957	897	1278	1248	1248
Tb927.2.2210	Tb927_02_v5.1	420517	423689	-	3173	2201	2000	1939	2631	2333	2297
Tb927.2.2220	Tb927_02_v5.1	424198	425229	-	1032	605	575	616	812	722	736
Tb927.2.2230	Tb927_02_v5.1	425387	427131	-	1745	3384	3136	3057	3538	3089	3093
Tb927.2.2240	Tb927_02_v5.1	427699	431815	-	4117	3143	3093	3257	4510	4183	4092
Tb927.2.2260	Tb927_02_v5.1	433365	447032	-	13668	1644	2100	2413	2769	3483	3477
Tb927.2.2270	Tb927_02_v5.1	447296	448246	-	951	1042	875	870	1041	872	867
Tb927.2.2320	Tb927_02_v5.1	451021	451856	-	836	23	9	13	11	19	19
Tb927.2.2340	Tb927_02_v5.1	452380	456652	-	4273	151	237	261	257	298	316
Tb927.2.2360	Tb927_02_v5.1	457061	460283	-	3223	860	991	1103	1095	1048	1026
Tb927.2.2370	Tb927_02_v5.1	460464	465255	-	4792	2598	2905	3059	4116	3574	3921
Tb927.2.2380	Tb927_02_v5.1	465485	468565	-	3081	2609	2298	2517	2739	2496	2635
Tb927.2.2390	Tb927_02_v5.1	468713	469912	-	1200	2498	2442	2367	2812	2263	2603
Tb927.2.2400	Tb927_02_v5.1	471226	473541	-	2316	890	920	1029	1317	1153	1279
Tb927.2.2410	Tb927_02_v5.1	473664	475973	-	2310	1482	1469	1553	1951	1725	1770
Tb927.2.2430	Tb927_02_v5.1	476246	479747	-	3502	3954	4245	4072	5363	5600	5827
Tb927.2.2440	Tb927_02_v5.1	480317	482378	-	2062	3884	3459	3459	4877	4377	4501
Tb927.2.2450	Tb927_02_v5.1	482753	484353	-	1601	1519	1407	1268	1647	1353	1354
Tb927.2.2460	Tb927_02_v5.1	484516	487095	-	2580	3095	2963	3043	3464	3671	3582
Tb927.2.2470	Tb927_02_v5.1	487442	489761	-	2320	2213	2223	2327	2886	2495	2608
Tb927.2.2490	Tb927_02_v5.1	490811	492015	-	1205	1469	1469	1617	2261	2139	2173
Tb927.2.2500	Tb927_02_v5.1	492151	493687	-	1537	2107	1928	1862	2188	2005	2073
Tb927.2.2510	Tb927_02_v5.1	494285	495137	-	853	557	461	446	482	442	362
Tb927.2.2520	Tb927_02_v5.1	495308	496453	-	1146	6960	5661	5424	4668	3719	3984
Tb927.2.2530	Tb927_02_v5.1	497417	500286	-	2870	2004	2086	2189	3379	2866	2801
Tb927.2.2540	Tb927_02_v5.1	500416	501338	-	923	1217	1241	1079	1288	1049	1084
Tb927.2.2550	Tb927_02_v5.1	501565	503608	-	2044	1124	1038	1076	1696	1442	1622
Tb927.2.2570	Tb927_02_v5.1	504177	504900	-	724	402	366	353	623	502	562
Tb927.2.2580	Tb927_02_v5.1	506021	510672	-	4652	2158	2276	2384	3371	3138	3233
Tb927.2.2590	Tb927_02_v5.1	510809	511483	-	675	808	732	707	872	642	747
Tb927.2.2650	Tb927_02_v5.1	519546	530766	+	11221	4425	5327	5344	6854	6616	6645
Tb927.2.2670	Tb927_02_v5.1	530972	533083	+	2112	9316	8441	8350	8302	8188	8705
Tb927.2.2720	Tb927_02_v5.1	533217	540087	+	6871	1557	1674	1941	1718	1957	2103
Tb927.2.2770	Tb927_02_v5.1	541129	542691	+	1563	595	680	777	1155	1594	1702
Tb927.2.2830	Tb927_02_v5.1	546092	548126	+	2035	1035	845	929	1155	1295	1450
Tb927.2.2860	Tb927_02_v5.1	548540	549931	+	1392	1280	1140	1233	1509	1470	1466
Tb927.2.2880	Tb927_02_v5.1	550364	553711	+	3348	2667	2327	2498	2592	2652	2824
Tb927.2.2900	Tb927_02_v5.1	554078	554648	+	571	1128	973	860	1204	974	1127
Tb927.2.2910	Tb927_02_v5.1	554814	556637	+	1824	1856	1742	1728	2118	1741	1830
Tb927.2.2920	Tb927_02_v5.1	556458	558328	+	1871	1297	1407	1344	1405	1432	1442
Tb927.2.2940	Tb927_02_v5.1	559564	560692	+	1129	1446	1361	1292	1767	1410	1536
Tb927.2.2950	Tb927_02_v5.1	560866	564116	+	3251	3676	3773	3585	3700	3271	3351
Tb927.2.2970	Tb927_02_v5.1	564271	565248	+	978	1381	1718	1771	1591	1663	1643
Tb927.2.2990	Tb927_02_v5.1	567494	569217	+	1724	2347	2164	1992	2519	2030	2151
Tb927.2.3000	Tb927_02_v5.1	569416	570967	+	1552	1320	1398	1167	1757	1467	1567
Tb927.2.3020	Tb927_02_v5.1	571123	574339	+	3217	1837	2064	1932	2705	2601	2548
Tb927.2.3030	Tb927_02_v5.1	574822	577457	+	2636	6334	7094	7153	7657	7928	7898
Tb927.2.3055	Tb927_02_v5.1	578242	578650	+	409	377	304	293	406	445	433
Tb927.2.3080	Tb927_02_v5.1	579130	580593	+	1464	1211	1751	1927	1528	2099	2043
Tb927.2.3090	Tb927_02_v5.1	580873	584142	+	3270	1821	1302	1308	1206	1870	1914
Tb927.2.3160	Tb927_02_v5.1	585537	587270	+	1734	1670	1502	1327	1993	1643	1793
Tb927.2.3180	Tb927_02_v5.1	587669	590852	+	3184	4038	3878	3752	4726	4321	4340
Tb927.2.3190	Tb927_02_v5.1	591003	592956	+	1954	868	703	689	738	605	708
Tb927.2.3270	Tb927_02_v5.1	593120	600381	+	7262	25	21	51	54	68	54
Tb927.2.3265	Tb927_02_v5.1	596131	596508	+	378	0	0	0	0	0	0
Tb927.2.3275	Tb927_02_v5.1	599675	600052	+	378	0	0	0	0	0	0
Tb927.2.3280	Tb927_02_v5.1	601555	602947	+	1393	0	3	5	7	6	7
Tb927.2.3295	Tb927_02_v5.1	603219	603596	+	378	0	0	0	0	0	0
Tb927.2.3290	Tb927_02_v5.1	605101	607469	+	2369	0	0	0	0	4	1
Tb927.2.3285	Tb927_02_v5.1	606763	607140	+	378	0	0	0	0	0	0
Tb927.2.3300	Tb927_02_v5.1	608642	609991	+	1350	0	0	0	0	0	0
Tb927.2.3315	Tb927_02_v5.1	610304	610681	+	378	0	0	0	0	0	0
Tb927.2.3310	Tb927_02_v5.1	612185	614554	+	2370	0	0	0	0	1	0
Tb927.2.3305	Tb927_02_v5.1	613848	614224	+	377	0	0	0	0	0	0
Tb927.2.3320	Tb927_02_v5.1	615727	617079	+	1353	15	8	35	28	23	22
Tb927.2.3330	Tb927_02_v5.1	617407	618112	+	706	7	5	4	11	5	14
Tb927.2.3340	Tb927_02_v5.1	619143	620168	-	1026	49	33	48	40	42	49
Tb927.2.3370	Tb927_02_v5.1	622568	624818	-	2251	2192	1918	2066	2163	2473	2564
Tb927.2.3390	Tb927_02_v5.1	625038	628664	-	3627	2918	2726	2740	4610	3991	4152
Tb927.2.3400	Tb927_02_v5.1	628937	629985	-	1049	933	795	763	960	819	811
Tb927.2.3420	Tb927_02_v5.1	630394	630879	-	486	1213	1065	992	1636	1358	1264
Tb927.2.3440	Tb927_02_v5.1	631650	632773	-	1124	1245	1294	1195	1827	1814	1927
Tb927.2.3460	Tb927_02_v5.1	633597	634837	-	1241	1412	1314	1240	1992	2039	2044
Tb927.2.3480	Tb927_02_v5.1	634955	636776	-	1822	2675	2187	2132	2882	2398	2255
Tb927.2.3580	Tb927_02_v5.1	641498	643236	-	1739	714	1059	1144	1110	1616	1579
Tb927.2.3610	Tb927_02_v5.1	644802	645660	-	859	8155	6731	6856	5689	4811	4960
Tb927.2.3620	Tb927_02_v5.1	646502	649139	-	2638	1719	1582	1519	2551	2260	2321
Tb927.2.3660	Tb927_02_v5.1	650279	661575	-	11297	3646	4589	4884	6014	6345	6264
Tb927.2.3720	Tb927_02_v5.1	662243	665976	-	3734	873	830	782	923	1364	1428
Tb927.2.3730	Tb927_02_v5.1	666265	669012	-	2748	1190	1176	1186	1569	1420	1499
Tb927.2.3750	Tb927_02_v5.1	669122	671861	-	2740	1470	1346	1308	1931	1744	1687
Tb927.2.3780	Tb927_02_v5.1	672844	676359	-	3516	8506	8855	9057	10370	9116	9238
Tb927.2.3800	Tb927_02_v5.1	675970	679126	-	3157	6054	4946	5044	5672	5270	5411
Tb927.2.3880	Tb927_02_v5.1	686755	690640	-	3886	317	328	343	323	367	448
Tb927.2.3910	Tb927_02_v5.1	689675	692832	-	3158	1781	1537	1745	1970	1681	1972
Tb927.2.3920	Tb927_02_v5.1	692944	693881	-	938	1291	965	1160	1103	858	826
Tb927.2.3930	Tb927_02_v5.1	694009	697251	-	3243	2824	2579	2603	3331	3005	2970
Tb927.2.3960	Tb927_02_v5.1	697392	698288	-	897	1298	1000	967	1505	1242	1349
Tb927.2.3970	Tb927_02_v5.1	698565	699915	-	1351	1461	1115	1119	1325	1187	1248
Tb927.2.3990	Tb927_02_v5.1	700707	704078	-	3372	2232	2108	2291	3145	2772	2978
Tb927.2.4000	Tb927_02_v5.1	704235	707234	-	3000	3145	2656	2719	3165	2560	2655
Tb927.2.4020	Tb927_02_v5.1	707344	709608	-	2265	2535	2271	2218	2944	2355	2378
Tb927.2.4050	Tb927_02_v5.1	709918	714647	-	4730	3658	3533	3163	4105	3753	4100
Tb927.2.4060	Tb927_02_v5.1	715419	718164	-	2746	3520	3269	3135	4578	4288	4365
Tb927.2.4090	Tb927_02_v5.1	718375	719837	-	1463	2307	1905	1775	3003	2300	2530
Tb927.2.4110	Tb927_02_v5.1	720227	721860	-	1634	3652	3134	2938	4062	3412	3638
Tb927.2.4130	Tb927_02_v5.1	721757	724995	-	3239	3717	3364	3404	4241	4044	4009
Tb927.2.4140	Tb927_02_v5.1	725110	728615	-	3506	4030	3588	3596	5125	4612	4739
Tb927.2.4150	Tb927_02_v5.1	728742	730138	-	1397	566	507	503	837	707	762
Tb927.2.4160	Tb927_02_v5.1	730705	733487	-	2783	1664	1375	1366	1829	1744	1681
Tb927.2.4200	Tb927_02_v5.1	736855	740194	-	3340	754	865	1028	1150	1463	1504
Tb927.2.4210	Tb927_02_v5.1	740656	742863	-	2208	47125	43184	42542	40007	38136	38382
Tb927.2.4230	Tb927_02_v5.1	742984	754825	-	11842	3829	3748	3575	5482	5360	5654
Tb927.2.4240	Tb927_02_v5.1	754947	757212	-	2266	3001	2521	2510	3179	2921	2959
Tb927.2.4280	Tb927_02_v5.1	759933	763493	-	3561	1110	1469	1703	1464	1938	1897
Tb927.2.4330	Tb927_02_v5.1	765111	767567	-	2457	2187	2668	2596	3171	3209	3246
Tb927.2.4340	Tb927_02_v5.1	767808	769258	-	1451	1012	923	873	1440	1106	1173
Tb927.2.4370	Tb927_02_v5.1	769607	772983	-	3377	8597	8520	8184	9746	9703	9780
Tb927.2.4380	Tb927_02_v5.1	773373	774663	-	1291	1804	1599	1579	1840	1513	1583
Tb927.2.4390	Tb927_02_v5.1	775098	777449	-	2352	3265	2954	2857	3799	3184	3301
Tb927.2.4400	Tb927_02_v5.1	777760	782008	-	4249	5232	5378	5380	6383	5820	5810
Tb927.2.4410	Tb927_02_v5.1	782129	784409	-	2281	3895	3430	3507	4111	4169	4398
Tb927.2.4420	Tb927_02_v5.1	784574	786293	-	1720	2393	2004	1919	2367	2013	2190
Tb927.2.4440	Tb927_02_v5.1	786494	787589	-	1096	2168	1549	1588	2082	2631	2934
Tb927.2.4445	Tb927_02_v5.1	787612	788207	-	596	1485	1670	1505	2552	2303	2513
Tb927.2.4460	Tb927_02_v5.1	788919	790843	-	1925	2208	2139	2193	3074	2629	3018
Tb927.2.4470	Tb927_02_v5.1	790963	793879	-	2917	1183	990	1061	1664	1463	1492
Tb927.2.4480	Tb927_02_v5.1	794009	795795	-	1787	2523	1789	1871	2127	2333	2303
Tb927.2.4510	Tb927_02_v5.1	795917	800576	-	4660	3839	3748	3847	4790	4605	4792
Tb927.2.4520	Tb927_02_v5.1	801493	805267	-	3775	4067	4446	4612	5938	5736	5824
Tb927.2.4530	Tb927_02_v5.1	806089	806849	-	761	1087	1037	1159	1414	1304	1302
Tb927.2.4540	Tb927_02_v5.1	807076	808145	-	1070	3597	3090	3054	4174	3396	3428
Tb927.2.4550	Tb927_02_v5.1	808398	811509	-	3112	6440	6247	6219	6672	5669	6108
Tb927.2.4560	Tb927_02_v5.1	812051	814041	-	1991	1057	977	1007	1516	1277	1315
Tb927.2.4580	Tb927_02_v5.1	814260	816446	-	2187	7029	5085	5438	5897	6913	7288
Tb927.2.4590	Tb927_02_v5.1	817282	819499	-	2218	2161	1668	1714	1775	1714	2008
Tb927.2.4610	Tb927_02_v5.1	819617	821338	-	1722	1379	1024	1052	764	1062	1019
Tb927.2.4620	Tb927_02_v5.1	821456	822860	-	1405	1787	1799	1802	2333	2085	2137
Tb927.2.4650	Tb927_02_v5.1	823239	824300	-	1062	1943	1544	1679	1996	1704	1801
Tb927.2.4670	Tb927_02_v5.1	825324	827070	-	1747	734	701	655	1075	1107	1130
Tb927.2.4680	Tb927_02_v5.1	827867	829166	-	1300	667	659	676	911	883	940
Tb927.2.4700	Tb927_02_v5.1	829289	832048	-	2760	5838	5336	5000	4183	5768	5834
Tb927.2.4710	Tb927_02_v5.1	832806	835963	-	3158	12483	13584	14012	13958	14627	15267
Tb927.2.4720	Tb927_02_v5.1	835653	840425	-	4773	1984	1957	1886	2078	2147	2195
Tb927.2.4740	Tb927_02_v5.1	840842	841918	-	1077	1	0	1	1	1	3
Tb927.2.4750	Tb927_02_v5.1	842055	844104	-	2050	114	98	77	103	105	117
Tb927.2.4760	Tb927_02_v5.1	843529	846021	-	2493	481	430	436	498	531	547
Tb927.2.4780	Tb927_02_v5.1	846146	850240	-	4095	3357	3893	3795	4817	4282	4406
Tb927.2.4795	Tb927_02_v5.1	850455	850858	-	404	1336	1042	1070	1809	1385	1405
Tb927.2.4800	Tb927_02_v5.1	850985	852274	-	1290	2533	2500	2306	3182	2334	2511
Tb927.2.4810	Tb927_02_v5.1	852596	857212	-	4617	5321	6057	5934	7997	7827	7773
Tb927.2.4830	Tb927_02_v5.1	857351	859362	-	2012	5208	5322	5142	6096	5400	5318
Tb927.2.4840	Tb927_02_v5.1	859870	860567	-	698	1511	1550	1592	1785	1420	1466
Tb927.2.4850	Tb927_02_v5.1	860727	862306	-	1580	7179	7076	6751	9441	7504	7730
Tb927.2.4870	Tb927_02_v5.1	862606	863607	-	1002	953	753	728	1055	957	896
Tb927.2.4890	Tb927_02_v5.1	863698	865041	-	1344	0	1	0	1	0	1
Tb927.2.4900	Tb927_02_v5.1	865200	866545	-	1346	1	2	3	2	4	1
Tb927.2.4920	Tb927_02_v5.1	867355	869126	-	1772	227	182	192	233	223	232
Tb927.2.4925	Tb927_02_v5.1	869251	870162	-	912	1080	953	833	967	884	976
Tb927.2.4930	Tb927_02_v5.1	870284	871917	-	1634	3520	3573	3295	4126	3554	3689
Tb927.2.4950	Tb927_02_v5.1	872188	876514	-	4327	2115	2132	2201	2842	2404	2491
Tb927.2.4955	Tb927_02_v5.1	876706	876978	-	273	312	298	270	392	274	344
Tb927.2.4970	Tb927_02_v5.1	877244	879167	-	1924	1409	1265	1408	1819	1494	1559
Tb927.2.4980	Tb927_02_v5.1	879286	880417	-	1132	2443	2037	1988	2932	2348	2485
Tb927.2.4990	Tb927_02_v5.1	880589	883359	-	2771	2076	2108	2166	3131	2577	2825
Tb927.2.5000	Tb927_02_v5.1	884008	885290	-	1283	2090	1939	2077	2488	1955	2088
Tb927.2.5010	Tb927_02_v5.1	886019	887523	-	1505	1508	1565	1605	2226	1817	1897
Tb927.2.5020	Tb927_02_v5.1	887723	889999	-	2277	2949	2998	2730	4118	3297	3507
Tb927.2.5030	Tb927_02_v5.1	890132	892562	-	2431	2633	2780	2603	3422	2907	2995
Tb927.2.5040	Tb927_02_v5.1	892686	893563	-	878	1580	1444	1360	2150	1890	2079
Tb927.2.5050	Tb927_02_v5.1	893699	895060	-	1362	1400	1229	1121	1811	1553	1624
Tb927.2.5060	Tb927_02_v5.1	895261	896489	-	1229	9585	8494	8276	9397	7940	8030
Tb927.2.5070	Tb927_02_v5.1	896595	897215	-	621	319	342	319	388	403	382
Tb927.2.5080	Tb927_02_v5.1	897328	898837	-	1510	1258	1071	975	1426	1137	1169
Tb927.2.5120	Tb927_02_v5.1	905632	906444	+	813	1778	1182	1116	1308	1341	1253
Tb927.2.5130	Tb927_02_v5.1	906553	907778	+	1226	2314	1998	1993	2663	2150	2137
Tb927.2.5140	Tb927_02_v5.1	907929	908640	+	712	912	716	630	823	681	742
Tb927.2.5150	Tb927_02_v5.1	909140	910654	+	1515	3192	2764	2556	3786	3336	3351
Tb927.2.5160	Tb927_02_v5.1	910849	912056	+	1208	13866	12048	12833	10575	9391	9949
Tb927.2.5180	Tb927_02_v5.1	912543	913708	+	1166	2060	2052	1980	2948	2356	2576
Tb927.2.5190	Tb927_02_v5.1	913840	914820	+	981	2596	2110	2190	2469	2098	2237
Tb927.2.5200	Tb927_02_v5.1	914914	917250	+	2337	2106	1921	2023	2924	2700	2599
Tb927.2.5210	Tb927_02_v5.1	917429	918184	+	756	1469	1330	1306	1740	1383	1508
Tb927.2.5220	Tb927_02_v5.1	918410	919496	+	1087	2313	2089	2135	2532	2263	2290
Tb927.2.5230	Tb927_02_v5.1	919961	920818	+	858	1477	1366	1399	1741	1412	1447
Tb927.2.5240	Tb927_02_v5.1	921089	922750	+	1662	2676	2533	2573	3487	3098	3120
Tb927.2.5250	Tb927_02_v5.1	923072	924425	+	1354	2665	2362	2369	3055	2387	2472
Tb927.2.5260	Tb927_02_v5.1	924568	925170	+	603	1373	1399	1252	1355	1121	1176
Tb927.2.5270	Tb927_02_v5.1	925381	938171	+	12791	7812	9523	9788	12449	13462	13106
Tb927.2.5280	Tb927_02_v5.1	938954	941448	+	2495	5391	5180	5043	6886	6282	6038
Tb927.2.5290	Tb927_02_v5.1	941592	943763	+	2172	951	732	734	852	912	921
Tb927.2.5300	Tb927_02_v5.1	944572	945691	+	1120	120	103	125	142	132	156
Tb927.2.5310	Tb927_02_v5.1	946500	948294	+	1795	217	147	141	238	246	265
Tb927.2.5320	Tb927_02_v5.1	948419	950219	+	1801	48	27	22	94	92	90
Tb927.2.5330	Tb927_02_v5.1	950344	952159	+	1816	25	44	15	42	41	40
Tb927.2.5340	Tb927_02_v5.1	952284	954099	+	1816	33	17	16	25	35	34
Tb927.2.5350	Tb927_02_v5.1	954224	956039	+	1816	23	15	14	21	32	27
Tb927.2.5360	Tb927_02_v5.1	956164	957295	+	1132	85	66	55	118	96	104
Tb927.2.5410	Tb927_02_v5.1	962027	967175	-	5149	2154	1937	1993	1888	1726	1762
Tb927.2.5440	Tb927_02_v5.1	967441	971458	-	4018	1893	1917	2049	2762	2767	2731
Tb927.2.5480	Tb927_02_v5.1	973700	977294	-	3595	84	71	79	104	97	118
Tb927.2.5500	Tb927_02_v5.1	978941	979806	-	866	39	60	39	44	55	54
Tb927.2.5530	Tb927_02_v5.1	980487	986253	-	5767	603	693	683	675	776	821
Tb927.2.5540	Tb927_02_v5.1	988011	994295	-	6285	135	249	232	338	369	418
Tb927.2.5600	Tb927_02_v5.1	1000404	1007743	+	7340	117	106	104	139	191	200
Tb927.2.5610	Tb927_02_v5.1	1008447	1014213	+	5767	134	232	229	219	271	254
Tb927.2.5630	Tb927_02_v5.1	1014894	1016802	+	1909	135	114	94	114	164	163
Tb927.2.5650	Tb927_02_v5.1	1017418	1021444	+	4027	367	333	328	497	464	427
Tb927.2.5660	Tb927_02_v5.1	1021550	1022501	+	952	2189	2003	2159	2329	2139	2202
Tb927.2.5710	Tb927_02_v5.1	1025808	1027351	+	1544	6	2	8	10	15	19
Tb927.2.5720	Tb927_02_v5.1	1027579	1031636	+	4058	166	154	168	125	159	176
Tb927.2.5750	Tb927_02_v5.1	1030388	1033629	+	3242	2901	2322	2227	3417	2851	2980
Tb927.2.5760	Tb927_02_v5.1	1033908	1043301	+	9394	1123	1818	1932	2547	3047	3209
Tb927.2.5800	Tb927_02_v5.1	1046195	1047765	+	1571	3454	3261	3351	4319	3948	4296
Tb927.2.5810	Tb927_02_v5.1	1047922	1053340	+	5419	4939	5261	5237	6501	6299	6433
Tb927.2.5820	Tb927_02_v5.1	1053508	1057287	+	3780	2783	2788	2802	4054	3556	3703
Tb927.2.5830	Tb927_02_v5.1	1057460	1058457	+	998	1643	1443	1466	1888	1446	1500
Tb927.2.5850	Tb927_02_v5.1	1058691	1059083	+	393	1703	1646	1559	1930	1640	1639
Tb927.2.5860	Tb927_02_v5.1	1059472	1063324	+	3853	136	353	413	327	479	447
Tb927.2.5870	Tb927_02_v5.1	1064533	1070201	+	5669	1762	1916	1819	2129	2417	2405
Tb927.2.5890	Tb927_02_v5.1	1071724	1073423	+	1700	1914	1986	1894	2331	2074	2118
Tb927.2.5900	Tb927_02_v5.1	1073525	1076935	+	3411	2614	2529	2611	3368	3014	3136
Tb927.2.5910	Tb927_02_v5.1	1077030	1077599	+	570	10685	9452	9039	10185	7712	8857
Tb927.2.5930	Tb927_02_v5.1	1077803	1079749	+	1947	3822	3836	3816	4733	4039	4372
Tb927.2.5950	Tb927_02_v5.1	1080102	1082234	+	2133	3036	2784	2758	3373	3096	3251
Tb927.2.5970	Tb927_02_v5.1	1082338	1084214	+	1877	4168	3806	3995	4089	3977	4049
Tb927.2.5980	Tb927_02_v5.1	1084364	1087644	+	3281	3437	3843	3811	5629	6130	6226
Tb927.2.6000	Tb927_02_v5.1	1087774	1092746	+	4973	846	877	991	849	1071	1035
Tb927.2.6050	Tb927_02_v5.1	1092608	1095501	+	2894	4204	4646	4675	6904	6550	6365
Tb927.2.6070	Tb927_02_v5.1	1096318	1097380	+	1063	3204	2588	2498	3028	2585	2772
Tb927.2.6080	Tb927_02_v5.1	1097566	1099351	+	1786	2153	2013	2094	2852	2458	2629
Tb927.2.6090	Tb927_02_v5.1	1099538	1100155	+	618	16073	12855	13094	11588	10612	11347
Tb927.2.6100	Tb927_02_v5.1	1100311	1102052	+	1742	2883	2955	3110	4482	4035	4272
Tb927.2.6130	Tb927_02_v5.1	1102710	1105984	+	3275	2338	2178	2440	2633	2962	3174
Tb927.2.6150	Tb927_02_v5.1	1106145	1108869	+	2725	178	135	175	148	190	231
Tb927.2.6180	Tb927_02_v5.1	1114507	1117774	+	3268	8	11	9	23	12	20
Tb927.2.6200	Tb927_02_v5.1	1116625	1119335	+	2711	13	18	22	21	18	14
Tb927.2.6210	Tb927_02_v5.1	1124923	1128186	+	3264	4	0	3	3	1	0
Tb927.2.6220	Tb927_02_v5.1	1126503	1129788	+	3286	0	3	10	9	5	5
Tb927.2.6230	Tb927_02_v5.1	1131707	1136058	+	4352	0	0	0	0	0	0
Tb927.2.6240	Tb927_02_v5.1	1136599	1142881	+	6283	8	2	1	4	3	3
Tb927.2.6270	Tb927_02_v5.1	1141756	1146582	+	4827	0	0	0	0	0	0
Tb927.2.6280	Tb927_02_v5.1	1147123	1153421	+	6299	0	0	0	1	0	0
Tb927.2.6310	Tb927_02_v5.1	1152295	1159353	+	7059	0	0	0	3	0	0
Tb927.2.6320	Tb927_02_v5.1	1157651	1162050	+	4400	4	0	1	6	4	1
Tb927.2.6410	Tb927_02_v5.1	1186058	1187488	-	1431	0	0	0	0	0	0
Tb927.3.120	Tb927_03_v5.1	2458	4221	+	1764	0	0	0	0	0	0
Tb927.3.150	Tb927_03_v5.1	10161	11765	+	1605	0	0	1	0	0	0
Tb927.3.180	Tb927_03_v5.1	17916	19466	+	1551	0	0	0	0	0	0
Tb927.3.190	Tb927_03_v5.1	21524	23056	+	1533	0	0	0	0	0	0
Tb927.3.210	Tb927_03_v5.1	24407	32719	+	8313	0	1	3	0	1	0
Tb927.3.340	Tb927_03_v5.1	65865	67445	+	1581	0	0	0	0	0	0
Tb927.3.370	Tb927_03_v5.1	76227	77962	+	1736	0	0	0	0	0	1
Tb927.3.440	Tb927_03_v5.1	95058	96632	+	1575	0	0	0	0	0	0
Tb927.3.490	Tb927_03_v5.1	105461	106990	+	1530	0	0	0	0	0	2
Tb927.3.510	Tb927_03_v5.1	111962	115422	+	3461	0	0	0	2	0	1
Tb927.3.515	Tb927_03_v5.1	116135	116235	-	101	2	0	1	0	1	1
Tb927.3.520	Tb927_03_v5.1	116511	117514	-	1004	0	0	0	0	0	0
Tb927.3.560	Tb927_03_v5.1	120686	121796	-	1111	4	2	11	4	0	9
Tb927.3.570	Tb927_03_v5.1	121971	126087	-	4117	26	37	83	29	24	24
Tb927.3.575	Tb927_03_v5.1	125925	126002	-	78	0	0	0	0	0	0
Tb927.3.580	Tb927_03_v5.1	126588	132470	-	5883	322	208	276	168	175	192
Tb927.3.585	Tb927_03_v5.1	132747	133153	-	407	258	200	181	196	189	236
Tb927.3.590	Tb927_03_v5.1	147064	148503	+	1440	6736	6014	6914	1503	1512	1484
Tb927.3.600	Tb927_03_v5.1	149271	153240	-	3970	84	37	38	88	116	118
Tb927.3.610	Tb927_03_v5.1	156134	156719	-	586	536	339	389	419	434	462
Tb927.3.620	Tb927_03_v5.1	156847	159552	-	2706	2285	2250	2138	2816	2358	2421
Tb927.3.630	Tb927_03_v5.1	159729	160235	-	507	510	529	447	595	601	612
Tb927.3.640	Tb927_03_v5.1	160377	161414	-	1038	3570	3540	3246	4499	3788	3964
Tb927.3.650	Tb927_03_v5.1	161532	162003	-	472	422	266	286	459	425	432
Tb927.3.660	Tb927_03_v5.1	162237	163455	-	1219	998	849	760	1341	1166	1245
Tb927.3.670	Tb927_03_v5.1	163700	165162	-	1463	854	840	720	1328	919	969
Tb927.3.680	Tb927_03_v5.1	165709	168444	-	2736	3217	3125	2900	4100	3775	3709
Tb927.3.690	Tb927_03_v5.1	168318	171009	-	2692	2411	2248	2214	2997	2741	2952
Tb927.3.700	Tb927_03_v5.1	171635	171971	-	337	2297	2097	1944	1788	1619	1668
Tb927.3.710	Tb927_03_v5.1	172235	175339	-	3105	2494	1926	1893	2132	2531	2628
Tb927.3.720	Tb927_03_v5.1	176506	177482	-	977	4566	4559	4408	4719	3958	4306
Tb927.3.730	Tb927_03_v5.1	177312	179131	-	1820	1188	1191	1074	1336	1270	1325
Tb927.3.740	Tb927_03_v5.1	180970	182057	-	1088	2361	2383	2403	3017	3050	2938
Tb927.3.750	Tb927_03_v5.1	181871	183449	-	1579	2640	2396	2380	2654	2176	2177
Tb927.3.760	Tb927_03_v5.1	183811	185490	-	1680	1858	1567	1457	2516	1979	1992
Tb927.3.770	Tb927_03_v5.1	185626	186488	-	863	1769	1890	1730	2101	1705	1671
Tb927.3.780	Tb927_03_v5.1	187245	188055	-	811	2882	2673	2710	3594	2958	2988
Tb927.3.790	Tb927_03_v5.1	188200	189339	-	1140	1226	1231	1113	1563	1127	1232
Tb927.3.800	Tb927_03_v5.1	189558	191349	-	1792	3541	3448	3363	3872	3311	3484
Tb927.3.810	Tb927_03_v5.1	191584	192679	-	1096	1113	1019	1031	1477	1138	1227
Tb927.3.820	Tb927_03_v5.1	192821	193468	-	648	755	667	686	913	829	879
Tb927.3.830	Tb927_03_v5.1	193729	194942	-	1214	2658	2658	2423	2964	2811	2853
Tb927.3.840	Tb927_03_v5.1	195057	196587	-	1531	1050	903	988	1393	1174	1203
Tb927.3.850	Tb927_03_v5.1	198108	201065	-	2958	1063	1158	1192	1458	1267	1343
Tb927.3.860	Tb927_03_v5.1	201175	201908	-	734	10192	8542	8309	8246	6434	6783
Tb927.3.870	Tb927_03_v5.1	206155	207529	+	1375	2502	1855	2012	2675	2069	2352
Tb927.3.880	Tb927_03_v5.1	207804	208563	+	760	1452	1186	1126	1446	1281	1319
Tb927.3.890	Tb927_03_v5.1	208766	209708	+	943	1129	1022	975	1454	1389	1269
Tb927.3.900	Tb927_03_v5.1	209858	211025	+	1168	1356	1203	1099	1668	1374	1399
Tb927.3.910	Tb927_03_v5.1	211151	212683	+	1533	2046	1843	1738	2910	2534	2710
Tb927.3.920	Tb927_03_v5.1	213261	216961	+	3701	1737	2004	1939	2899	2689	2813
Tb927.3.930	Tb927_03_v5.1	217061	232068	+	15008	17571	20655	21119	23609	24085	24085
Tb927.3.940	Tb927_03_v5.1	231840	232851	+	1012	1783	1533	1449	1599	1382	1455
Tb927.3.945	Tb927_03_v5.1	232991	234492	+	1502	2062	1637	1730	1953	1765	1898
Tb927.3.950	Tb927_03_v5.1	234877	237757	+	2881	2663	2486	2618	3340	3160	3095
Tb927.3.960	Tb927_03_v5.1	237656	238496	+	841	3022	2417	2481	3028	2717	2770
Tb927.3.970	Tb927_03_v5.1	238813	240226	+	1414	2121	1882	1980	2493	2057	2125
Tb927.3.980	Tb927_03_v5.1	240358	242646	+	2289	1891	1675	1802	2243	2215	2073
Tb927.3.990	Tb927_03_v5.1	243207	245316	+	2110	2252	2024	1945	2727	2647	2440
Tb927.3.1000	Tb927_03_v5.1	245482	246148	+	667	1240	1220	1120	1580	1386	1413
Tb927.3.1010	Tb927_03_v5.1	246717	249385	+	2669	5140	7196	7105	8150	8648	8884
Tb927.3.1020	Tb927_03_v5.1	250863	252492	+	1630	1922	1999	1872	2490	2258	2242
Tb927.3.1030	Tb927_03_v5.1	253111	254890	+	1780	5041	4567	4753	4647	4287	4154
Tb927.3.1060	Tb927_03_v5.1	259855	263532	+	3678	3099	3375	3141	3594	3688	3856
Tb927.3.1050	Tb927_03_v5.1	261163	262371	+	1209	0	0	0	0	0	0
Tb927.3.1070	Tb927_03_v5.1	263815	265161	+	1347	1549	1492	1491	2081	1707	1790
Tb927.3.1080	Tb927_03_v5.1	265291	266383	+	1093	2847	2557	2436	3137	2820	2835
Tb927.3.1085	Tb927_03_v5.1	266523	267203	+	681	1310	1228	1042	1473	1204	1226
Tb927.3.1090	Tb927_03_v5.1	267363	268841	+	1479	1318	1358	1238	1807	1562	1716
Tb927.3.1100	Tb927_03_v5.1	268941	270153	+	1213	1016	901	895	1480	1349	1305
Tb927.3.1110	Tb927_03_v5.1	270600	273554	+	2955	4334	4407	4358	5461	4649	4905
Tb927.3.1120	Tb927_03_v5.1	273335	274386	+	1052	7202	6824	7255	9138	8338	8037
Tb927.3.1130	Tb927_03_v5.1	275749	277813	+	2065	2021	1795	1689	2586	1991	2190
Tb927.3.1140	Tb927_03_v5.1	278070	279804	+	1735	2253	2252	2172	2549	2189	2278
Tb927.3.1150	Tb927_03_v5.1	279969	280820	+	852	1410	1167	1174	1369	1193	1273
Tb927.3.1160	Tb927_03_v5.1	281187	282109	+	923	1154	1088	1021	1405	1060	1128
Tb927.3.1170	Tb927_03_v5.1	282350	283598	+	1249	1518	1539	1483	2158	1899	1919
Tb927.3.1180	Tb927_03_v5.1	284386	287722	+	3337	2797	2557	2704	2976	2694	2719
Tb927.3.1190	Tb927_03_v5.1	287854	295302	+	7449	4057	4625	4580	6536	6333	6524
Tb927.3.1200	Tb927_03_v5.1	295449	299602	+	4154	3316	3137	3174	4451	3857	4202
Tb927.3.1210	Tb927_03_v5.1	299844	303697	+	3854	4889	5111	4963	6387	6198	6341
Tb927.3.1220	Tb927_03_v5.1	304021	306138	+	2118	1815	1669	1523	2888	2333	2487
Tb927.3.1230	Tb927_03_v5.1	306258	309165	+	2908	2298	2056	2165	3151	2603	2733
Tb927.3.1240	Tb927_03_v5.1	309393	310453	+	1061	1705	1751	1844	2511	2165	2307
Tb927.3.1250	Tb927_03_v5.1	311302	312114	+	813	1663	1402	1420	1432	1145	1250
Tb927.3.1260	Tb927_03_v5.1	312251	312852	+	602	1125	1118	1011	1186	929	1108
Tb927.3.1270	Tb927_03_v5.1	313144	315082	+	1939	2072	2033	1887	2698	2160	2312
Tb927.3.1280	Tb927_03_v5.1	315192	316662	+	1471	2630	2270	2201	2414	2132	2143
Tb927.3.1290	Tb927_03_v5.1	317030	320311	+	3282	3630	3472	3437	5640	5054	5098
Tb927.3.1300	Tb927_03_v5.1	320460	323088	+	2629	2832	2878	2748	3874	3995	4005
Tb927.3.1310	Tb927_03_v5.1	323216	327123	+	3908	2015	2568	2796	2824	2966	2883
Tb927.3.1320	Tb927_03_v5.1	327406	330879	+	3474	3715	3670	3567	4616	4181	4220
Tb927.3.1330	Tb927_03_v5.1	331236	335738	+	4503	2429	2354	2512	3291	2796	2807
Tb927.3.1340	Tb927_03_v5.1	335897	337895	+	1999	2429	2102	2147	2907	2371	2427
Tb927.3.1350	Tb927_03_v5.1	338139	341161	+	3023	4041	4229	4136	4438	3525	3620
Tb927.3.1360	Tb927_03_v5.1	341304	343335	+	2032	1747	1652	1637	2235	1664	1960
Tb927.3.1370	Tb927_03_v5.1	343599	344181	+	583	21388	17246	17125	19194	15510	17023
Tb927.3.1380	Tb927_03_v5.1	344355	347117	+	2763	47376	41231	42168	34392	30527	30650
Tb927.3.1390	Tb927_03_v5.1	347223	349483	+	2261	2401	2326	2374	3697	3433	3576
Tb927.3.1400	Tb927_03_v5.1	349867	351680	+	1814	1484	1428	1497	2526	2279	2128
Tb927.3.1410	Tb927_03_v5.1	352754	353633	+	880	8332	6426	6203	5231	5117	5401
Tb927.3.1420	Tb927_03_v5.1	353744	364947	+	11204	3832	4238	4602	5895	5476	5472
Tb927.3.1430	Tb927_03_v5.1	365058	366736	+	1679	1563	1544	1494	2204	1896	1858
Tb927.3.1440	Tb927_03_v5.1	366880	369911	+	3032	3155	2822	2972	4058	3354	3609
Tb927.3.1450	Tb927_03_v5.1	370027	371329	+	1303	603	423	470	503	430	441
Tb927.3.1460	Tb927_03_v5.1	372935	373981	+	1047	83	73	84	48	98	91
Tb927.3.1470	Tb927_03_v5.1	374515	375629	+	1115	1	1	1	0	1	1
Tb927.3.1480	Tb927_03_v5.1	379382	380307	+	926	5	2	7	5	4	4
Tb927.3.1490	Tb927_03_v5.1	381448	387810	+	6363	5	0	0	15	5	4
Tb927.3.1500	Tb927_03_v5.1	388094	389227	-	1134	9	10	24	2	8	3
Tb927.3.1510	Tb927_03_v5.1	393867	395296	-	1430	4	1	9	2	5	0
Tb927.3.1520	Tb927_03_v5.1	396343	397457	-	1115	3	1	5	0	3	3
Tb927.3.1525	Tb927_03_v5.1	398622	399045	-	424	205	164	162	165	194	145
Tb927.3.1530	Tb927_03_v5.1	399670	401365	-	1696	1135	751	854	1147	1186	1179
Tb927.3.1540	Tb927_03_v5.1	401481	403335	-	1855	675	574	500	741	539	563
Tb927.3.1550	Tb927_03_v5.1	402771	407043	-	4273	2839	2372	2326	3542	3322	3296
Tb927.3.1560	Tb927_03_v5.1	407164	409440	-	2277	2183	1632	1643	2267	1984	2041
Tb927.3.1570	Tb927_03_v5.1	409345	412681	-	3337	1430	1235	1268	1582	1455	1643
Tb927.3.1580	Tb927_03_v5.1	412885	414608	-	1724	1876	1818	1630	1962	1726	1766
Tb927.3.1590	Tb927_03_v5.1	415240	417301	-	2062	4046	3617	3598	4499	3984	3975
Tb927.3.1600	Tb927_03_v5.1	417775	418332	-	558	1015	903	851	1144	1006	1041
Tb927.3.1610	Tb927_03_v5.1	419800	422046	-	2247	2524	2602	2554	2560	2509	2739
Tb927.3.1620	Tb927_03_v5.1	423166	428105	-	4940	3351	3390	3752	4725	4749	4718
Tb927.3.1630	Tb927_03_v5.1	428454	433034	-	4581	619	362	392	499	560	648
Tb927.3.1640	Tb927_03_v5.1	434405	434896	-	492	66	34	43	62	58	74
Tb927.3.1650	Tb927_03_v5.1	435507	436034	-	528	47	30	26	26	79	70
Tb927.3.1660	Tb927_03_v5.1	436051	438731	-	2681	424	671	653	860	1026	1019
Tb927.3.1670	Tb927_03_v5.1	439329	442671	-	3343	3292	3173	3057	4070	3871	4052
Tb927.3.1680	Tb927_03_v5.1	442967	444658	-	1692	7302	6159	6106	7824	6663	6858
Tb927.3.1690	Tb927_03_v5.1	445257	446001	-	745	6475	5671	5376	5179	4391	4712
Tb927.3.1700	Tb927_03_v5.1	446049	448336	-	2288	1823	1589	1607	2344	2085	2252
Tb927.3.1710	Tb927_03_v5.1	448615	449807	-	1193	2618	2268	2128	2788	2232	2385
Tb927.3.1720	Tb927_03_v5.1	450752	451873	-	1122	1184	1177	1014	1525	1435	1643
Tb927.3.1730	Tb927_03_v5.1	451668	453139	-	1472	1647	1576	1459	2148	1740	1885
Tb927.3.1740	Tb927_03_v5.1	453791	456014	-	2224	2627	2445	2479	3076	2851	2893
Tb927.3.1750	Tb927_03_v5.1	456208	457114	-	907	675	580	472	991	807	825
Tb927.3.1760	Tb927_03_v5.1	457291	458329	-	1039	2814	2408	2244	2492	2069	2085
Tb927.3.1770	Tb927_03_v5.1	458765	461733	-	2969	1880	1812	1894	2554	2310	2419
Tb927.3.1780	Tb927_03_v5.1	461872	462669	-	798	1322	1128	1043	1152	1021	1041
Tb927.3.1790	Tb927_03_v5.1	462844	465285	-	2442	16526	14789	15715	18635	16817	17192
Tb927.3.1800	Tb927_03_v5.1	465205	470148	-	4944	3317	3645	3544	5229	4475	4388
Tb927.3.1810	Tb927_03_v5.1	470285	471813	-	1529	1674	1452	1493	1954	1593	1602
Tb927.3.1820	Tb927_03_v5.1	471969	474256	-	2288	2809	2602	2472	3916	3898	4025
Tb927.3.1830	Tb927_03_v5.1	474527	476028	-	1502	1341	1275	1201	1890	1431	1463
Tb927.3.1840	Tb927_03_v5.1	477766	479137	-	1372	6720	6983	7833	5697	5899	5803
Tb927.3.1850	Tb927_03_v5.1	480261	482206	-	1946	1382	1337	1348	1693	1829	1732
Tb927.3.1860	Tb927_03_v5.1	483401	486261	-	2861	1900	1958	2091	2513	2553	2796
Tb927.3.1870	Tb927_03_v5.1	486395	488138	-	1744	1520	1252	1302	1652	1469	1578
Tb927.3.1880	Tb927_03_v5.1	488289	490601	-	2313	1912	1862	2006	2535	2163	2138
Tb927.3.1890	Tb927_03_v5.1	490837	492278	-	1442	2905	2552	2401	3110	2525	2570
Tb927.3.1900	Tb927_03_v5.1	493734	496337	-	2604	3242	3708	4072	5722	5581	5459
Tb927.3.1910	Tb927_03_v5.1	497029	503599	-	6571	742	566	687	872	1043	1037
Tb927.3.1920	Tb927_03_v5.1	505033	507794	-	2762	4682	5000	4896	5586	5828	5920
Tb927.3.1930	Tb927_03_v5.1	508299	509783	-	1485	2078	1956	2003	2046	1593	1835
Tb927.3.1940	Tb927_03_v5.1	510641	511970	-	1330	3069	2985	3003	3475	2955	3152
Tb927.3.1955	Tb927_03_v5.1	513487	514034	-	548	583	547	540	822	687	711
Tb927.3.1960	Tb927_03_v5.1	514271	515762	-	1492	1250	1173	1080	1405	1174	1216
Tb927.3.1970	Tb927_03_v5.1	516166	517317	-	1152	1690	1305	1360	1711	1540	1519
Tb927.3.1980	Tb927_03_v5.1	517473	518492	-	1020	1157	932	923	1214	1061	983
Tb927.3.1990	Tb927_03_v5.1	518617	520892	-	2276	2320	2246	2207	2728	2466	2459
Tb927.3.2000	Tb927_03_v5.1	521498	522203	-	706	1236	1142	1289	1370	1173	1252
Tb927.3.2010	Tb927_03_v5.1	522343	524255	-	1913	1896	1823	1847	2470	2075	1978
Tb927.3.2020	Tb927_03_v5.1	524836	527296	-	2461	1653	1725	1801	2277	1889	1956
Tb927.3.2030	Tb927_03_v5.1	527456	528219	-	764	788	615	676	793	702	811
Tb927.3.2040	Tb927_03_v5.1	528394	532752	-	4359	2430	2729	2778	3275	3159	3410
Tb927.3.2050	Tb927_03_v5.1	534065	539224	-	5160	3366	4003	4464	5144	5227	5346
Tb927.3.2060	Tb927_03_v5.1	539717	542646	-	2930	1911	1967	1876	2337	2344	2343
Tb927.3.2070	Tb927_03_v5.1	542793	547521	-	4729	2565	2818	2817	3554	3161	3206
Tb927.3.2080	Tb927_03_v5.1	548257	549166	-	910	2403	2076	2168	2611	2219	2310
Tb927.3.2090	Tb927_03_v5.1	549317	551930	-	2614	4372	4425	4292	4077	3677	3721
Tb927.3.2100	Tb927_03_v5.1	552061	554173	-	2113	6654	5766	5637	6828	6914	7284
Tb927.3.2110	Tb927_03_v5.1	556358	557917	-	1560	1140	1306	1353	1588	1809	1827
Tb927.3.2120	Tb927_03_v5.1	558218	560058	-	1841	1598	1395	1458	1989	1857	1684
Tb927.3.2130	Tb927_03_v5.1	560389	562683	-	2295	2259	2086	2095	2629	2477	2556
Tb927.3.2140	Tb927_03_v5.1	563309	566371	-	3063	3673	4336	4523	5894	5128	5193
Tb927.3.2150	Tb927_03_v5.1	566516	567960	-	1445	2924	2638	2677	2589	2226	2361
Tb927.3.2160	Tb927_03_v5.1	568114	569864	-	1751	1534	1399	1307	1841	1455	1493
Tb927.3.2170	Tb927_03_v5.1	570057	572987	-	2931	3432	3457	3381	4970	3750	3834
Tb927.3.2180	Tb927_03_v5.1	573104	574120	-	1017	11715	10732	10344	8439	7073	7187
Tb927.3.2190	Tb927_03_v5.1	574254	575227	-	974	1391	1286	1252	1766	1367	1500
Tb927.3.2200	Tb927_03_v5.1	575334	576611	-	1278	1183	1310	1174	1908	1473	1613
Tb927.3.2210	Tb927_03_v5.1	576772	579140	-	2369	2097	1809	1873	2569	2429	2439
Tb927.3.2220	Tb927_03_v5.1	579399	580100	-	702	3120	2862	2485	5384	4292	4639
Tb927.3.2230	Tb927_03_v5.1	580289	581871	-	1583	24611	19962	21312	21676	19003	19959
Tb927.3.2240	Tb927_03_v5.1	582246	583460	-	1215	1423	1292	1206	1658	1461	1450
Tb927.3.2250	Tb927_03_v5.1	583537	584518	-	982	767	720	735	1042	878	829
Tb927.3.2260	Tb927_03_v5.1	584662	585419	-	758	1907	1600	1508	1878	1437	1582
Tb927.3.2270	Tb927_03_v5.1	587853	589227	+	1375	1894	1600	1644	1973	1586	1723
Tb927.3.2280	Tb927_03_v5.1	589430	591236	+	1807	1662	1358	1398	1970	1795	1679
Tb927.3.2290	Tb927_03_v5.1	591399	592520	+	1122	1838	1804	1625	2336	2010	1958
Tb927.3.2300	Tb927_03_v5.1	592641	593317	+	677	879	680	700	1030	832	825
Tb927.3.2310	Tb927_03_v5.1	593403	594691	+	1289	4435	4074	4118	5027	4042	3874
Tb927.3.2320	Tb927_03_v5.1	594894	597350	+	2457	1193	1059	1101	1526	1329	1456
Tb927.3.2330	Tb927_03_v5.1	596450	599660	+	3211	1367	1293	1275	2004	1699	1686
Tb927.3.2340	Tb927_03_v5.1	599796	600844	+	1049	1456	1296	1153	1830	1653	1696
Tb927.3.2350	Tb927_03_v5.1	601303	601909	+	607	886	792	667	1278	1050	980
Tb927.3.2360	Tb927_03_v5.1	602053	603548	+	1496	939	936	976	1539	1309	1392
Tb927.3.2370	Tb927_03_v5.1	603846	604470	+	625	2214	1737	1752	2305	1802	1828
Tb927.3.2380	Tb927_03_v5.1	604751	605127	+	377	263	284	240	399	277	372
Tb927.3.2390	Tb927_03_v5.1	605441	606956	+	1516	1899	1763	1727	2453	2181	2146
Tb927.3.2400	Tb927_03_v5.1	607231	608488	+	1258	947	893	938	1399	1103	1230
Tb927.3.2410	Tb927_03_v5.1	608640	609693	+	1054	1116	986	1040	2175	1705	1884
Tb927.3.2420	Tb927_03_v5.1	610034	610492	+	459	941	814	896	1425	1158	1216
Tb927.3.2430	Tb927_03_v5.1	610796	614054	+	3259	1942	2001	1925	2818	2866	3137
Tb927.3.2440	Tb927_03_v5.1	614177	615758	+	1582	1773	2197	2305	2740	3004	2986
Tb927.3.2450	Tb927_03_v5.1	616321	617490	+	1170	1440	864	930	1187	1389	1686
Tb927.3.2460	Tb927_03_v5.1	617728	619316	+	1589	924	745	691	1324	1254	1372
Tb927.3.2470	Tb927_03_v5.1	619537	622242	+	2706	2962	2851	2691	3848	3624	3872
Tb927.3.2475	Tb927_03_v5.1	622107	623480	+	1374	2802	2155	2352	2543	3180	3155
Tb927.3.2477	Tb927_03_v5.1	623714	625006	+	1293	852	577	546	675	926	939
Tb927.3.2480	Tb927_03_v5.1	625117	626269	+	1153	1078	1076	931	1275	1147	1043
Tb927.3.2490	Tb927_03_v5.1	626390	629765	+	3376	4747	4552	4529	6462	5923	6028
Tb927.3.2500	Tb927_03_v5.1	629822	632433	-	2612	0	0	1	3	5	8
Tb927.3.2510	Tb927_03_v5.1	632832	634215	-	1384	0	2	0	2	2	2
Tb927.3.2520	Tb927_03_v5.1	635419	636395	-	977	4	0	3	8	5	1
Tb927.3.2540	Tb927_03_v5.1	637733	640294	-	2562	0	0	0	5	3	3
Tb927.3.2550	Tb927_03_v5.1	639421	641589	-	2169	0	0	0	0	0	1
Tb927.3.2560	Tb927_03_v5.1	642421	643103	-	683	0	0	0	0	0	0
Tb927.3.2570	Tb927_03_v5.1	643935	644836	-	902	0	0	0	0	0	0
Tb927.3.2580	Tb927_03_v5.1	645449	646133	-	685	0	0	0	2	0	3
Tb927.3.2590	Tb927_03_v5.1	647032	651938	-	4907	191	114	106	149	163	167
Tb927.3.2600	Tb927_03_v5.1	652232	659249	-	7018	17707	16723	18458	18200	17329	17303
Tb927.3.2610	Tb927_03_v5.1	659361	662313	-	2953	1126	1043	984	1751	1473	1582
Tb927.3.2620	Tb927_03_v5.1	662470	669988	-	7519	3736	3777	3600	4972	4620	4676
Tb927.3.2630	Tb927_03_v5.1	669277	672597	-	3321	2662	2267	2088	2939	2416	2414
Tb927.3.2640	Tb927_03_v5.1	673016	674173	-	1158	872	733	755	938	753	828
Tb927.3.2650	Tb927_03_v5.1	674328	674967	-	640	3967	3107	3149	3678	2900	3053
Tb927.3.2660	Tb927_03_v5.1	675093	677416	-	2324	3016	2462	2431	3607	3010	2945
Tb927.3.2670	Tb927_03_v5.1	677574	678718	-	1145	1600	1418	1534	2025	1565	1696
Tb927.3.2680	Tb927_03_v5.1	678839	680865	-	2027	2416	1982	1961	2892	2148	2372
Tb927.3.2690	Tb927_03_v5.1	682253	686686	-	4434	2070	2457	2514	3336	3287	3332
Tb927.3.2700	Tb927_03_v5.1	687015	688420	-	1406	1534	1503	1358	1966	1501	1673
Tb927.3.2710	Tb927_03_v5.1	688583	693116	-	4534	2363	2376	2352	3627	3583	3530
Tb927.3.2720	Tb927_03_v5.1	693525	695303	-	1779	868	733	666	1222	1136	1112
Tb927.3.2730	Tb927_03_v5.1	695723	701068	-	5346	3859	3968	3905	5040	4698	4706
Tb927.3.2740	Tb927_03_v5.1	701310	702850	-	1541	2498	2367	2467	3201	2395	2316
Tb927.3.2750	Tb927_03_v5.1	702954	706131	-	3178	3261	3186	2819	3512	2924	2807
Tb927.3.2760	Tb927_03_v5.1	706555	711329	-	4775	3806	3564	3504	4362	4080	4099
Tb927.3.2770	Tb927_03_v5.1	711457	715363	-	3907	3934	3354	3410	4344	3751	3740
Tb927.3.2780	Tb927_03_v5.1	716118	719483	-	3366	2893	2731	2873	2988	2762	2760
Tb927.3.2790	Tb927_03_v5.1	720110	723646	-	3537	2253	2219	2236	2791	2628	2611
Tb927.3.2800	Tb927_03_v5.1	724157	726207	-	2051	1354	1515	1512	2042	1784	1711
Tb927.3.2810	Tb927_03_v5.1	726539	731670	-	5132	3024	2780	2652	3274	2958	3187
Tb927.3.2820	Tb927_03_v5.1	731793	733873	-	2081	2134	1869	1825	2792	2336	2383
Tb927.3.2830	Tb927_03_v5.1	734301	735634	-	1334	2292	2194	1845	2151	1818	1767
Tb927.3.2840	Tb927_03_v5.1	735570	736861	-	1292	2343	2114	2018	2595	2026	2144
Tb927.3.2850	Tb927_03_v5.1	737199	737818	-	620	789	787	773	919	860	886
Tb927.3.2860	Tb927_03_v5.1	738680	739591	-	912	790	904	826	965	958	1021
Tb927.3.2870	Tb927_03_v5.1	739808	742549	-	2742	2867	2693	2615	3865	3748	3879
Tb927.3.2880	Tb927_03_v5.1	742652	743803	-	1152	7446	5391	5481	4086	4329	4609
Tb927.3.2890	Tb927_03_v5.1	744287	745481	-	1195	3042	2732	2604	4054	3413	3429
Tb927.3.2900	Tb927_03_v5.1	746517	748191	-	1675	9921	8820	8864	9349	8030	8536
Tb927.3.2910	Tb927_03_v5.1	749404	749959	-	556	701	698	646	697	650	586
Tb927.3.2920	Tb927_03_v5.1	750359	751943	-	1585	829	738	777	966	1019	1118
Tb927.3.2930	Tb927_03_v5.1	752088	757611	-	5524	596	528	566	645	857	894
Tb927.3.2940	Tb927_03_v5.1	758043	759665	-	1623	685	542	604	848	852	948
Tb927.3.2950	Tb927_03_v5.1	759963	762893	-	2931	2762	2682	2455	3262	2946	3182
Tb927.3.2960	Tb927_03_v5.1	763029	764745	-	1717	14004	14107	14942	14479	12239	13174
Tb927.3.2970	Tb927_03_v5.1	764902	765733	-	832	507	445	459	725	546	579
Tb927.3.2980	Tb927_03_v5.1	766071	767369	-	1299	1905	1618	1681	1853	1574	1663
Tb927.3.2990	Tb927_03_v5.1	767566	768485	-	920	1570	1328	1289	1521	1185	1336
Tb927.3.3000	Tb927_03_v5.1	769018	771460	-	2443	3588	3623	3618	4713	4378	4664
Tb927.3.3010	Tb927_03_v5.1	771611	772205	-	595	1121	932	880	1091	904	1030
Tb927.3.3020	Tb927_03_v5.1	772495	773519	-	1025	1240	971	969	1412	1185	1286
Tb927.3.3030	Tb927_03_v5.1	774516	775881	-	1366	3973	4192	4145	4712	4252	3984
Tb927.3.3040	Tb927_03_v5.1	776681	778415	-	1735	3723	2923	3131	3500	3411	3475
Tb927.3.3050	Tb927_03_v5.1	778577	781798	-	3222	1725	1712	1730	2401	2064	2173
Tb927.3.3060	Tb927_03_v5.1	784857	785818	-	962	313	397	370	464	554	552
Tb927.3.3070	Tb927_03_v5.1	787225	790021	-	2797	839	1047	1045	1277	1277	1303
Tb927.3.3080	Tb927_03_v5.1	790168	792153	-	1986	1743	1761	1656	2071	1699	1847
Tb927.3.3090	Tb927_03_v5.1	792279	795364	-	3086	3154	3349	3531	4435	3683	3629
Tb927.3.3100	Tb927_03_v5.1	795477	796466	-	990	2307	2151	2169	2794	2353	2452
Tb927.3.3110	Tb927_03_v5.1	796976	800259	-	3284	3362	3718	3825	5196	4659	4713
Tb927.3.3120	Tb927_03_v5.1	800708	802148	-	1441	1444	1370	1311	1970	1684	1810
Tb927.3.3130	Tb927_03_v5.1	803152	808398	-	5247	7197	8333	8362	10438	10943	10372
Tb927.3.3140	Tb927_03_v5.1	809043	809555	-	513	902	948	868	1154	1083	1076
Tb927.3.3150	Tb927_03_v5.1	809741	812147	-	2407	2236	2040	2015	2622	2371	2288
Tb927.3.3160	Tb927_03_v5.1	812625	815337	-	2713	1810	1710	1691	1876	1934	1845
Tb927.3.3170	Tb927_03_v5.1	815548	817930	-	2383	3818	3757	3655	4155	3724	3693
Tb927.3.3180	Tb927_03_v5.1	818056	821694	-	3639	1821	1889	1949	2505	2347	2302
Tb927.3.3190	Tb927_03_v5.1	823161	824826	-	1666	2760	3190	2768	3915	3820	3596
Tb927.3.3200	Tb927_03_v5.1	825970	828146	-	2177	5055	5083	5311	5986	5535	5615
Tb927.3.3210	Tb927_03_v5.1	828264	829704	-	1441	1367	1022	994	1149	1280	1308
Tb927.3.3220	Tb927_03_v5.1	830050	832906	-	2857	2121	2699	2719	3002	2916	3039
Tb927.3.3230	Tb927_03_v5.1	833221	835110	-	1890	2010	1972	1961	2610	2040	2212
Tb927.3.3240	Tb927_03_v5.1	835295	836022	-	728	2136	1864	1812	2188	1802	2034
Tb927.3.3250	Tb927_03_v5.1	836182	837388	-	1207	1249	1229	1298	1533	1158	1322
Tb927.3.3260	Tb927_03_v5.1	837518	838713	-	1196	1231	1207	1177	1344	1147	1296
Tb927.3.3270	Tb927_03_v5.1	839799	842347	-	2549	12235	15503	15261	7580	7386	7531
Tb927.3.3280	Tb927_03_v5.1	843271	844991	-	1721	3032	3152	2982	3833	3447	3619
Tb927.3.3290	Tb927_03_v5.1	845116	847097	-	1982	1669	1449	1295	1881	1684	1680
Tb927.3.3300	Tb927_03_v5.1	848039	850671	-	2633	5464	5812	6084	7375	7189	7044
Tb927.3.3310	Tb927_03_v5.1	850858	851567	-	710	3040	2713	2531	3137	2602	2723
Tb927.3.3320	Tb927_03_v5.1	851677	852476	-	800	6067	5177	4988	5638	4622	5124
Tb927.3.3330	Tb927_03_v5.1	852931	853633	-	703	4098	3767	3588	4524	4069	3901
Tb927.3.3340	Tb927_03_v5.1	853569	857434	-	3866	3117	2819	2764	3863	4070	4285
Tb927.3.3350	Tb927_03_v5.1	858697	860263	-	1567	1746	1997	1908	2161	1863	1915
Tb927.3.3360	Tb927_03_v5.1	860667	862112	-	1446	1747	1821	1904	2465	2182	2236
Tb927.3.3370	Tb927_03_v5.1	862326	863614	-	1289	2169	2230	2101	2926	2457	2518
Tb927.3.3380	Tb927_03_v5.1	865111	866246	-	1136	496	602	618	1088	932	1014
Tb927.3.3390	Tb927_03_v5.1	866425	868417	-	1993	1082	970	913	1297	1061	1102
Tb927.3.3400	Tb927_03_v5.1	868667	870429	-	1763	824	646	629	1021	872	819
Tb927.3.3410	Tb927_03_v5.1	870987	872540	-	1554	6883	6890	6787	7136	6297	6117
Tb927.3.3430	Tb927_03_v5.1	967381	972686	-	5306	0	0	0	3	3	4
Tb927.3.3440	Tb927_03_v5.1	977882	979380	+	1499	2938	2429	2254	2698	2573	2574
Tb927.3.3450	Tb927_03_v5.1	979492	980186	+	695	4405	3676	3681	4089	3238	3431
Tb927.3.3460	Tb927_03_v5.1	980289	982444	+	2156	8954	9360	9374	9054	8029	8107
Tb927.3.3470	Tb927_03_v5.1	982571	983178	+	608	606	580	519	716	616	646
Tb927.3.3480	Tb927_03_v5.1	983630	985284	+	1655	1771	1897	1804	2612	2116	2270
Tb927.3.3490	Tb927_03_v5.1	985461	986436	+	976	6796	6792	7094	6812	6602	6779
Tb927.3.3500	Tb927_03_v5.1	987656	988804	+	1149	2313	2031	2049	2795	2377	2416
Tb927.3.3510	Tb927_03_v5.1	989171	990675	+	1505	1228	1340	1167	1576	1465	1490
Tb927.3.3520	Tb927_03_v5.1	991295	992641	+	1347	1714	1587	1437	2206	1830	1956
Tb927.3.3530	Tb927_03_v5.1	993417	994611	+	1195	1120	1010	1011	1536	1240	1270
Tb927.3.3540	Tb927_03_v5.1	994961	996689	+	1729	2569	2250	2369	3103	2454	2449
Tb927.3.3550	Tb927_03_v5.1	996840	1001694	+	4855	2966	2900	3011	3697	3511	3457
Tb927.3.3560	Tb927_03_v5.1	1001620	1005130	+	3511	4663	5149	4966	6323	6116	6166
Tb927.3.3570	Tb927_03_v5.1	1005367	1005898	+	532	530	594	569	782	650	677
Tb927.3.3580	Tb927_03_v5.1	1006267	1009763	+	3497	10883	12611	12073	17882	18318	18024
Tb927.3.3590	Tb927_03_v5.1	1009870	1012640	+	2771	3147	2807	2991	3507	3300	3233
Tb927.3.3600	Tb927_03_v5.1	1012767	1014478	+	1712	1454	1037	981	1544	1580	1814
Tb927.3.3599	Tb927_03_v5.1	1012973	1013458	+	486	0	0	0	0	0	0
Tb927.3.3610	Tb927_03_v5.1	1014647	1015931	+	1285	3279	3702	3556	4342	4142	3890
Tb927.3.3620	Tb927_03_v5.1	1016602	1018084	+	1483	1397	1093	1246	1590	1450	1459
Tb927.3.3630	Tb927_03_v5.1	1018237	1019582	+	1346	3578	3419	3294	3087	2704	3060
Tb927.3.3640	Tb927_03_v5.1	1020031	1022710	+	2680	2117	2258	2196	2913	2330	2423
Tb927.3.3650	Tb927_03_v5.1	1022870	1024569	+	1700	1725	1812	1808	2258	1923	2110
Tb927.3.3660	Tb927_03_v5.1	1025461	1026953	+	1493	3100	2875	2851	3112	2645	2699
Tb927.3.3670	Tb927_03_v5.1	1027081	1029265	+	2185	3369	3276	3144	3315	3002	2871
Tb927.3.3680	Tb927_03_v5.1	1029417	1030389	+	973	1334	1087	1211	1631	1347	1404
Tb927.3.3690	Tb927_03_v5.1	1030530	1032991	+	2462	6539	6619	6620	6944	6650	6736
Tb927.3.3700	Tb927_03_v5.1	1033145	1033898	+	754	241	227	212	248	264	275
Tb927.3.3710	Tb927_03_v5.1	1034037	1034901	+	865	1265	1058	1039	1284	907	1068
Tb927.3.3720	Tb927_03_v5.1	1035054	1035634	+	581	480	492	362	632	477	451
Tb927.3.3730	Tb927_03_v5.1	1036205	1043888	+	7684	3475	4029	4297	6464	6323	6442
Tb927.3.3740	Tb927_03_v5.1	1044045	1047503	+	3459	4080	3607	3817	4771	4405	4531
Tb927.3.3750	Tb927_03_v5.1	1047416	1048145	+	730	4551	4859	4985	5509	5358	5869
Tb927.3.3760	Tb927_03_v5.1	1050397	1050898	+	502	17	18	19	15	19	16
Tb927.3.3770	Tb927_03_v5.1	1051496	1053378	+	1883	1925	1357	1361	1244	1109	1177
Tb927.3.3780	Tb927_03_v5.1	1053516	1054471	+	956	1884	1800	1906	2267	2078	2045
Tb927.3.3790	Tb927_03_v5.1	1054615	1055847	+	1233	121	104	93	114	69	69
Tb927.3.3800	Tb927_03_v5.1	1055982	1059074	+	3093	2446	2376	2524	3537	2996	3210
Tb927.3.3810	Tb927_03_v5.1	1059287	1060571	+	1285	1080	972	935	1359	1206	1143
Tb927.3.3820	Tb927_03_v5.1	1061167	1062587	+	1421	2207	2416	2298	3403	2797	3034
Tb927.3.3830	Tb927_03_v5.1	1063424	1064870	+	1447	1538	1385	1322	2071	1522	1719
Tb927.3.3840	Tb927_03_v5.1	1065041	1066255	+	1215	1815	1516	1605	2072	1722	1704
Tb927.3.3850	Tb927_03_v5.1	1066388	1070719	+	4332	2470	2833	2937	3838	3257	3182
Tb927.3.3860	Tb927_03_v5.1	1071418	1075572	+	4155	2787	2685	2828	3656	3554	3738
Tb927.3.3870	Tb927_03_v5.1	1075942	1079769	+	3828	1436	1610	1754	2572	2357	2519
Tb927.3.3880	Tb927_03_v5.1	1080706	1081663	+	958	2524	2157	2244	3361	2915	3072
Tb927.3.3890	Tb927_03_v5.1	1081904	1082956	+	1053	1644	1623	1595	1908	1644	1881
Tb927.3.3900	Tb927_03_v5.1	1083950	1085884	+	1935	3744	4493	4544	4516	4531	4553
Tb927.3.3910	Tb927_03_v5.1	1088042	1089199	+	1158	974	884	861	1304	1133	1128
Tb927.3.3920	Tb927_03_v5.1	1089611	1091821	+	2211	1535	1445	1572	1695	1592	1745
Tb927.3.3930	Tb927_03_v5.1	1091925	1096021	+	4097	718	600	671	763	961	1164
Tb927.3.3940	Tb927_03_v5.1	1096380	1107530	+	11151	1940	1800	1719	2093	2773	2710
Tb927.3.3950	Tb927_03_v5.1	1107175	1109585	+	2411	2199	2246	2001	2577	2342	2331
Tb927.3.3960	Tb927_03_v5.1	1110200	1113671	+	3472	763	666	795	1004	1045	1142
Tb927.3.3970	Tb927_03_v5.1	1113957	1115248	+	1292	1681	1586	1557	1832	1799	1849
Tb927.3.3980	Tb927_03_v5.1	1116504	1118163	+	1660	1111	1060	994	1605	1241	1490
Tb927.3.3990	Tb927_03_v5.1	1119170	1120510	+	1341	1355	1149	1093	1569	1247	1398
Tb927.3.4000	Tb927_03_v5.1	1121011	1121645	+	635	1644	1507	1386	1847	1413	1437
Tb927.3.4005	Tb927_03_v5.1	1123626	1123844	+	219	91	74	71	83	87	60
Tb927.3.4010	Tb927_03_v5.1	1124707	1126831	-	2125	27	29	17	16	10	13
Tb927.3.4020	Tb927_03_v5.1	1127210	1134341	-	7132	2855	2252	2446	2277	2275	2144
Tb927.3.4030	Tb927_03_v5.1	1135385	1139035	-	3651	3451	3973	4023	5446	4638	4826
Tb927.3.4040	Tb927_03_v5.1	1139215	1142352	-	3138	4757	4580	4497	5465	5187	5142
Tb927.3.4050	Tb927_03_v5.1	1142546	1143211	-	666	761	661	668	836	641	625
Tb927.3.4060	Tb927_03_v5.1	1143388	1147796	-	4409	2552	2339	2366	2975	2625	2821
Tb927.3.4065	Tb927_03_v5.1	1147609	1147731	-	123	0	0	0	0	0	0
Tb927.3.4070	Tb927_03_v5.1	1147941	1150117	-	2177	671	609	580	842	605	692
Tb927.3.4080	Tb927_03_v5.1	1150361	1152378	-	2018	3233	2534	2563	2123	1881	1954
Tb927.3.4090	Tb927_03_v5.1	1152523	1154714	-	2192	781	559	585	532	445	499
Tb927.3.4100	Tb927_03_v5.1	1154859	1157033	-	2175	367	412	377	515	397	422
Tb927.3.4110	Tb927_03_v5.1	1157178	1159419	-	2242	664	721	704	957	874	832
Tb927.3.4120	Tb927_03_v5.1	1160791	1162845	-	2055	2321	2112	2133	2425	2182	2193
Tb927.3.4130	Tb927_03_v5.1	1163095	1164175	-	1081	1910	1784	1801	2395	1833	1922
Tb927.3.4140	Tb927_03_v5.1	1164343	1166113	-	1771	2552	2486	2557	3027	2521	2595
Tb927.3.4150	Tb927_03_v5.1	1167017	1168422	-	1406	660	834	769	1084	978	1054
Tb927.3.4160	Tb927_03_v5.1	1169750	1171171	-	1422	3098	3399	3509	3996	3796	3739
Tb927.3.4170	Tb927_03_v5.1	1171342	1172125	-	784	1070	820	922	1169	1050	1057
Tb927.3.4180	Tb927_03_v5.1	1173210	1174771	-	1562	911	974	1026	1596	1272	1478
Tb927.3.4190	Tb927_03_v5.1	1176215	1178210	-	1996	2756	3199	3218	3170	2955	3125
Tb927.3.4200	Tb927_03_v5.1	1178327	1179642	-	1316	1879	1729	1770	2445	2002	2018
Tb927.3.4210	Tb927_03_v5.1	1179578	1185224	-	5647	2802	3293	3105	3933	3674	3590
Tb927.3.4220	Tb927_03_v5.1	1185640	1189068	-	3429	2684	2719	2777	3847	3531	3594
Tb927.3.4230	Tb927_03_v5.1	1190317	1194927	-	4611	2094	2620	2878	3621	3739	3781
Tb927.3.4240	Tb927_03_v5.1	1195175	1195833	-	659	805	715	713	922	769	772
Tb927.3.4250	Tb927_03_v5.1	1195959	1197732	-	1774	1908	1735	1799	2125	2121	2352
Tb927.3.4260	Tb927_03_v5.1	1197849	1200217	-	2369	3245	2995	3007	3632	3501	3669
Tb927.3.4270	Tb927_03_v5.1	1202789	1205668	-	2880	1765	2542	2536	4144	5468	5205
Tb927.3.4280	Tb927_03_v5.1	1205814	1208549	-	2736	1359	1406	1352	2399	1949	2103
Tb927.3.4290	Tb927_03_v5.1	1208659	1210764	-	2106	214	147	130	157	170	148
Tb927.3.4300	Tb927_03_v5.1	1210898	1212927	-	2030	2	3	3	2	2	6
Tb927.3.4310	Tb927_03_v5.1	1213061	1215090	-	2030	1	2	3	0	14	13
Tb927.3.4320	Tb927_03_v5.1	1215224	1217253	-	2030	0	5	3	2	7	8
Tb927.3.4330	Tb927_03_v5.1	1217387	1219341	-	1955	4	0	3	4	13	16
Tb927.3.4340	Tb927_03_v5.1	1219486	1220572	-	1087	1628	1273	1261	1821	1587	1660
Tb927.3.4350	Tb927_03_v5.1	1220808	1223242	-	2435	1992	2042	2032	2926	2355	2480
Tb927.3.4360	Tb927_03_v5.1	1223335	1223860	-	526	14540	11734	10592	15438	11804	12451
Tb927.3.4370	Tb927_03_v5.1	1224042	1225746	-	1705	1868	1516	1485	2015	1674	1696
Tb927.3.4380	Tb927_03_v5.1	1225916	1227511	-	1596	1466	1265	1224	1819	1606	1649
Tb927.3.4390	Tb927_03_v5.1	1227814	1229349	-	1536	1881	1684	1612	1423	1343	1293
Tb927.3.4400	Tb927_03_v5.1	1239476	1240592	-	1117	633	526	485	672	580	607
Tb927.3.4410	Tb927_03_v5.1	1240791	1241549	-	759	971	850	784	1003	869	927
Tb927.3.4420	Tb927_03_v5.1	1241845	1243238	-	1394	1566	1367	1312	1877	1520	1550
Tb927.3.4430	Tb927_03_v5.1	1243455	1245315	-	1861	2258	1902	1929	2766	2325	2405
Tb927.3.4440	Tb927_03_v5.1	1245769	1247011	-	1243	2593	2313	2024	2522	2113	2275
Tb927.3.4450	Tb927_03_v5.1	1247046	1248640	-	1595	3120	2802	2539	3209	2670	2634
Tb927.3.4460	Tb927_03_v5.1	1248752	1250049	-	1298	1445	1093	1203	1904	1525	1662
Tb927.3.4470	Tb927_03_v5.1	1250893	1252761	-	1869	1958	1781	1704	2123	1776	1726
Tb927.3.4480	Tb927_03_v5.1	1252839	1254091	-	1253	797	752	604	889	641	690
Tb927.3.4490	Tb927_03_v5.1	1253602	1256295	-	2694	1672	1426	1426	2174	1855	1954
Tb927.3.4500	Tb927_03_v5.1	1256475	1259944	-	3470	12843	17540	15289	27703	30707	30446
Tb927.3.4510	Tb927_03_v5.1	1260167	1264660	-	4494	3815	3902	3841	4853	4375	4555
Tb927.3.4520	Tb927_03_v5.1	1265164	1266120	-	957	1965	1584	1480	1943	1531	1609
Tb927.3.4530	Tb927_03_v5.1	1266277	1267053	-	777	902	774	808	1035	875	905
Tb927.3.4540	Tb927_03_v5.1	1267258	1268775	-	1518	1450	1210	1231	1636	1617	1562
Tb927.3.4550	Tb927_03_v5.1	1269073	1271242	-	2170	1783	1454	1576	2096	1852	1901
Tb927.3.4560	Tb927_03_v5.1	1271986	1276431	-	4446	2641	2506	2688	3199	3725	3963
Tb927.3.4570	Tb927_03_v5.1	1276960	1279395	-	2436	2201	1988	2201	2833	2304	2494
Tb927.3.4580	Tb927_03_v5.1	1279500	1282748	-	3249	2521	2500	2372	3420	3242	3149
Tb927.3.4590	Tb927_03_v5.1	1287351	1289172	-	1822	391	770	883	800	1077	1103
Tb927.3.4600	Tb927_03_v5.1	1289776	1293047	-	3272	3524	3822	3704	4142	3618	3706
Tb927.3.4610	Tb927_03_v5.1	1293531	1303027	-	9497	3746	4960	5005	6576	6246	6329
Tb927.3.4620	Tb927_03_v5.1	1303395	1307829	-	4435	4259	4759	4478	5599	4895	5104
Tb927.3.4630	Tb927_03_v5.1	1308295	1313623	-	5329	4360	4919	4991	7413	7597	7755
Tb927.3.4640	Tb927_03_v5.1	1315276	1316362	-	1087	999	959	1007	1233	1207	1234
Tb927.3.4650	Tb927_03_v5.1	1316508	1318041	-	1534	5494	5272	4955	6550	5671	5469
Tb927.3.4660	Tb927_03_v5.1	1318146	1320803	-	2658	1768	1674	1831	2544	2049	2301
Tb927.3.4670	Tb927_03_v5.1	1320660	1323117	-	2458	1248	1298	1309	1664	1701	1797
Tb927.3.4680	Tb927_03_v5.1	1323390	1325471	-	2082	5807	5982	6056	7896	6997	7074
Tb927.3.4690	Tb927_03_v5.1	1325430	1327284	-	1855	1594	1460	1483	1996	1554	1681
Tb927.3.4700	Tb927_03_v5.1	1327586	1328809	-	1224	1518	1450	1435	1949	1592	1675
Tb927.3.4710	Tb927_03_v5.1	1329115	1332832	-	3718	2275	2024	1946	3031	3193	3434
Tb927.3.4720	Tb927_03_v5.1	1333773	1336482	-	2710	1549	1539	1491	1874	1893	1932
Tb927.3.4730	Tb927_03_v5.1	1336586	1337962	-	1377	0	0	0	2	0	0
Tb927.3.4740	Tb927_03_v5.1	1338096	1339418	-	1323	0	0	0	0	0	0
Tb927.3.4750	Tb927_03_v5.1	1339545	1342389	-	2845	0	0	1	1	1	1
Tb927.3.4760	Tb927_03_v5.1	1342630	1346506	-	3877	8194	7848	7730	8511	7477	7397
Tb927.3.4770	Tb927_03_v5.1	1346761	1347986	-	1226	1	0	0	0	0	2
Tb927.3.4780	Tb927_03_v5.1	1348120	1349442	-	1323	0	2	0	0	1	5
Tb927.3.4790	Tb927_03_v5.1	1349765	1352413	-	2649	1	3	1	2	10	5
Tb927.3.4800	Tb927_03_v5.1	1352639	1354592	-	1954	1091	963	900	1735	1387	1549
Tb927.3.4810	Tb927_03_v5.1	1354950	1356515	-	1566	811	681	606	945	789	842
Tb927.3.4820	Tb927_03_v5.1	1355989	1358388	-	2400	2950	2847	2802	4301	3866	4177
Tb927.3.4830	Tb927_03_v5.1	1358917	1361420	-	2504	1019	967	995	1657	1639	1665
Tb927.3.4840	Tb927_03_v5.1	1362003	1365220	-	3218	4097	4244	3972	5894	5490	5472
Tb927.3.4850	Tb927_03_v5.1	1364414	1368019	-	3606	3663	3147	3088	4196	3556	3857
Tb927.3.4860	Tb927_03_v5.1	1368289	1369499	-	1211	1230	1142	1089	1662	1458	1370
Tb927.3.4870	Tb927_03_v5.1	1369724	1370764	-	1041	1172	1013	935	1328	966	1062
Tb927.3.4880	Tb927_03_v5.1	1372191	1372755	-	565	2951	2758	2529	2739	2297	2286
Tb927.3.4890	Tb927_03_v5.1	1372947	1373571	-	625	726	611	553	657	490	545
Tb927.3.4900	Tb927_03_v5.1	1376018	1377455	+	1438	2237	1816	1612	2266	1906	1919
Tb927.3.4910	Tb927_03_v5.1	1377581	1378855	+	1275	2612	2539	2526	2755	2575	2600
Tb927.3.4920	Tb927_03_v5.1	1378996	1380959	+	1964	3961	3574	3363	4456	3918	4073
Tb927.3.4930	Tb927_03_v5.1	1382454	1383148	+	695	907	639	648	895	680	720
Tb927.3.4940	Tb927_03_v5.1	1383288	1386855	+	3568	3764	4286	3858	4994	4869	4661
Tb927.3.4950	Tb927_03_v5.1	1386977	1388502	+	1526	1651	1699	1699	2334	1897	1922
Tb927.3.4960	Tb927_03_v5.1	1388719	1395086	+	6368	4924	5772	6058	7621	7436	7478
Tb927.3.4970	Tb927_03_v5.1	1395259	1398792	+	3534	3796	4054	3955	5646	5276	5551
Tb927.3.4990	Tb927_03_v5.1	1402185	1403610	+	1426	2419	2252	2278	2856	2404	2526
Tb927.3.5000	Tb927_03_v5.1	1403982	1405842	+	1861	1778	1606	1604	2481	1979	2173
Tb927.3.5010	Tb927_03_v5.1	1405984	1407746	+	1763	5194	5075	5117	6569	6074	6352
Tb927.3.5020	Tb927_03_v5.1	1407902	1412485	+	4584	5455	5693	6025	6478	6337	6389
Tb927.3.5030	Tb927_03_v5.1	1412930	1415199	+	2270	2199	2065	2183	3004	2457	2499
Tb927.3.5040	Tb927_03_v5.1	1415521	1417473	+	1953	2767	2623	2565	4065	3484	3595
Tb927.3.5050	Tb927_03_v5.1	1417688	1418920	+	1233	69401	59798	58313	68489	54113	58884
Tb927.3.5060	Tb927_03_v5.1	1419106	1420764	+	1659	5103	4693	4652	5505	4638	4886
Tb927.3.5070	Tb927_03_v5.1	1421164	1424174	+	3011	2827	2810	2767	3470	3229	3279
Tb927.3.5080	Tb927_03_v5.1	1423885	1428969	+	5085	1348	1279	1386	1777	1884	2139
Tb927.3.5090	Tb927_03_v5.1	1428758	1429640	+	883	1679	1394	1442	1755	1483	1641
Tb927.3.5100	Tb927_03_v5.1	1430411	1433425	+	3015	2883	2862	2878	3656	3090	3165
Tb927.3.5110	Tb927_03_v5.1	1433760	1435292	+	1533	1928	1849	1865	2292	2144	2230
Tb927.3.5120	Tb927_03_v5.1	1435679	1438022	+	2344	1448	1318	1291	1840	1705	1732
Tb927.3.5130	Tb927_03_v5.1	1438351	1440624	+	2274	2627	2462	2581	2938	2781	2723
Tb927.3.5140	Tb927_03_v5.1	1440801	1445019	+	4219	1284	1675	1613	2010	2095	2283
Tb927.3.5150	Tb927_03_v5.1	1445701	1447128	+	1428	1609	1535	1666	2103	1733	1796
Tb927.3.5160	Tb927_03_v5.1	1447240	1452012	+	4773	2187	2349	2599	3455	2987	3215
Tb927.3.5170	Tb927_03_v5.1	1452140	1453632	+	1493	1629	1480	1618	1986	1555	1603
Tb927.3.5180	Tb927_03_v5.1	1453785	1455250	+	1466	6680	5574	6049	7488	6818	7545
Tb927.3.5190	Tb927_03_v5.1	1455437	1459102	+	3666	1955	1946	1977	2536	2869	2985
Tb927.3.5200	Tb927_03_v5.1	1459261	1460747	+	1487	2221	1702	1741	2373	1979	2193
Tb927.3.5210	Tb927_03_v5.1	1460900	1463290	+	2391	661	633	595	937	904	975
Tb927.3.5220	Tb927_03_v5.1	1463417	1465599	+	2183	974	1354	1477	1608	1771	1900
Tb927.3.5230	Tb927_03_v5.1	1468380	1470750	+	2371	2163	2035	2088	2876	2419	2514
Tb927.3.5240	Tb927_03_v5.1	1470928	1472888	+	1961	2323	2121	2157	2835	2394	2475
Tb927.3.5250	Tb927_03_v5.1	1473200	1477510	+	4311	169	277	295	142	227	246
Tb927.3.5260	Tb927_03_v5.1	1479700	1481437	+	1738	1935	1695	1653	2434	2125	2139
Tb927.3.5270	Tb927_03_v5.1	1481538	1482494	+	957	1691	1353	1184	2058	1783	1906
Tb927.3.5280	Tb927_03_v5.1	1482597	1483755	+	1159	2116	1763	1693	2440	2038	2154
Tb927.3.5290	Tb927_03_v5.1	1483878	1487020	+	3143	2847	2626	2669	3639	2967	3204
Tb927.3.5300	Tb927_03_v5.1	1487507	1488316	+	810	1679	1317	1374	2167	1687	1813
Tb927.3.5310	Tb927_03_v5.1	1488474	1495456	+	6983	1452	1878	2031	2296	2424	2476
Tb927.3.5320	Tb927_03_v5.1	1495705	1497604	+	1900	2500	2234	2137	2807	2608	2415
Tb927.3.5330	Tb927_03_v5.1	1497756	1498827	+	1072	1541	1353	1329	1827	1577	1619
Tb927.3.5340	Tb927_03_v5.1	1499002	1500498	+	1497	9873	8167	8442	7245	6240	6054
Tb927.3.5350	Tb927_03_v5.1	1500661	1502104	+	1444	4493	3472	3647	4175	3972	4031
Tb927.3.5360	Tb927_03_v5.1	1502268	1503097	+	830	1443	1394	1370	1762	1438	1565
Tb927.3.5370	Tb927_03_v5.1	1504120	1505708	+	1589	5326	4982	5170	6679	5636	5983
Tb927.3.5380	Tb927_03_v5.1	1505831	1507777	+	1947	2010	1812	1732	2322	2042	2028
Tb927.3.5390	Tb927_03_v5.1	1508164	1511945	+	3782	1199	1140	1223	1565	1869	1835
Tb927.3.5400	Tb927_03_v5.1	1512077	1514072	+	1996	2303	2048	1764	2511	2104	2186
Tb927.3.5410	Tb927_03_v5.1	1514197	1515076	+	880	1611	1219	1352	1705	1456	1641
Tb927.3.5420	Tb927_03_v5.1	1515376	1518439	+	3064	2068	2302	2319	2874	2818	2884
Tb927.3.5430	Tb927_03_v5.1	1519471	1520580	+	1110	2552	2396	2136	2168	1848	1839
Tb927.3.5440	Tb927_03_v5.1	1521306	1526051	+	4746	4231	3776	3951	5297	4680	4942
Tb927.3.5450	Tb927_03_v5.1	1526191	1529718	+	3528	1932	2020	2094	2728	2630	2573
Tb927.3.5460	Tb927_03_v5.1	1529352	1531555	+	2204	2077	1591	1718	2467	1984	2090
Tb927.3.5470	Tb927_03_v5.1	1531656	1532939	+	1284	2010	1551	1480	1763	1597	1633
Tb927.3.5480	Tb927_03_v5.1	1533067	1534922	+	1856	1025	844	820	1222	1076	1107
Tb927.3.5490	Tb927_03_v5.1	1535025	1537910	+	2886	5167	4494	4342	6538	6233	6349
Tb927.3.5500	Tb927_03_v5.1	1538179	1539265	+	1087	2444	2005	1787	2844	2311	2420
Tb927.3.5510	Tb927_03_v5.1	1539492	1542178	+	2687	2030	1864	1746	2681	2203	2172
Tb927.3.5520	Tb927_03_v5.1	1542625	1545648	+	3024	8380	8047	8214	10331	9551	9622
Tb927.3.5530	Tb927_03_v5.1	1547337	1555793	+	8457	4479	4153	4103	5542	6064	5802
Tb927.3.5540	Tb927_03_v5.1	1555909	1558125	+	2217	2862	2441	2169	4007	3636	3692
Tb927.3.5550	Tb927_03_v5.1	1558248	1559338	+	1091	4453	3872	3456	4626	3904	4186
Tb927.3.5560	Tb927_03_v5.1	1559566	1560194	+	629	841	679	617	722	571	649
Tb927.3.5570	Tb927_03_v5.1	1560358	1561512	+	1155	1723	1289	1160	1373	1224	1412
Tb927.3.5580	Tb927_03_v5.1	1561668	1563208	+	1541	4202	3241	3352	5600	4563	4653
Tb927.3.5590	Tb927_03_v5.1	1563363	1565502	+	2140	2622	2117	2170	3150	2581	2577
Tb927.3.5600	Tb927_03_v5.1	1565890	1566861	+	972	1597	1254	1265	1618	1263	1454
Tb927.3.5610	Tb927_03_v5.1	1566997	1568423	+	1427	2711	2172	1973	2700	2152	2181
Tb927.3.5620	Tb927_03_v5.1	1568664	1572607	+	3944	9892	8845	9071	11582	10783	11427
Tb927.3.5630	Tb927_03_v5.1	1572749	1573724	+	976	1167	959	847	1111	881	965
Tb927.3.5640	Tb927_03_v5.1	1573934	1575623	+	1690	2837	2274	2248	3498	2969	2914
Tb927.3.5650	Tb927_03_v5.1	1575993	1580457	+	4465	1462	1420	1275	2244	2069	2214
Tb927.3.5655	Tb927_03_v5.1	1579386	1579619	+	234	0	0	0	0	0	0
Tb927.3.5660	Tb927_03_v5.1	1580614	1583258	+	2645	789	462	432	523	716	789
Tb927.3.5670	Tb927_03_v5.1	1583384	1584075	+	692	2	2	3	7	1	6
Tb927.3.5680	Tb927_03_v5.1	1585958	1587472	+	1515	0	0	1	0	1	3
Tb927.3.5690	Tb927_03_v5.1	1589037	1593944	+	4908	3	13	13	17	6	9
Tb927.3.5700	Tb927_03_v5.1	1594758	1595829	+	1072	0	0	0	0	0	0
Tb927.3.5710	Tb927_03_v5.1	1596636	1597707	+	1072	0	0	0	0	0	0
Tb927.3.5720	Tb927_03_v5.1	1598448	1599522	+	1075	0	0	0	0	0	0
Tb927.3.5730	Tb927_03_v5.1	1600328	1601399	+	1072	0	0	0	0	0	0
Tb927.3.5740	Tb927_03_v5.1	1601609	1602329	+	721	2	1	0	5	2	8
Tb927.3.5760	Tb927_03_v5.1	1605884	1608396	-	2513	0	0	0	1	0	0
Tb927.3.5770	Tb927_03_v5.1	1608770	1612137	-	3368	5	0	2	0	0	0
Tb927.3.5780	Tb927_03_v5.1	1613228	1618931	+	5704	506	455	448	634	599	659
Tb927.3.5830	Tb927_03_v5.1	1628732	1629709	+	978	4	2	1	5	4	2
Tb927.4.120	Tb927_04_v5.1	10210	13522	+	3313	844	570	666	651	641	664
Tb927.4.140	Tb927_04_v5.1	17202	17667	+	466	2	0	0	0	0	0
Tb927.4.150	Tb927_04_v5.1	17988	18557	+	570	80	60	64	44	52	39
Tb927.4.170	Tb927_04_v5.1	24183	26434	+	2252	50	28	24	10	23	21
Tb927.4.180	Tb927_04_v5.1	26564	27447	+	884	74	55	45	65	117	92
Tb927.4.200	Tb927_04_v5.1	34667	36996	-	2330	1510	1590	1626	1718	1763	1778
Tb927.4.250	Tb927_04_v5.1	49436	51513	-	2078	68	63	73	65	67	63
Tb927.4.260	Tb927_04_v5.1	54845	57683	-	2839	7	16	18	23	41	38
Tb927.4.270	Tb927_04_v5.1	60277	63152	-	2876	5	9	7	10	12	15
Tb927.4.280	Tb927_04_v5.1	65711	68548	-	2838	0	0	0	1	1	1
Tb927.4.290	Tb927_04_v5.1	71146	73984	-	2839	0	0	1	0	1	0
Tb927.4.300	Tb927_04_v5.1	76576	80276	-	3701	294	201	175	195	249	253
Tb927.4.310	Tb927_04_v5.1	80881	100909	-	20029	5594	5513	5308	6288	7054	6673
Tb927.4.320	Tb927_04_v5.1	100794	102615	-	1822	3502	2698	2589	3716	3252	3278
Tb927.4.330	Tb927_04_v5.1	102940	104119	-	1180	2027	1584	1378	1468	1297	1215
Tb927.4.340	Tb927_04_v5.1	104394	105112	-	719	598	392	409	582	492	539
Tb927.4.350	Tb927_04_v5.1	105283	107452	-	2170	1321	1039	1076	1203	1166	1300
Tb927.4.360	Tb927_04_v5.1	107625	109381	-	1757	4129	3605	3497	5092	4341	4647
Tb927.4.370	Tb927_04_v5.1	109183	111757	-	2575	1705	1301	1313	1757	1588	1687
Tb927.4.380	Tb927_04_v5.1	112299	113899	-	1601	1517	1608	1544	2150	2109	2194
Tb927.4.390	Tb927_04_v5.1	113995	114674	-	680	1025	762	703	803	813	778
Tb927.4.400	Tb927_04_v5.1	115494	116703	-	1210	2702	2294	2162	2894	2531	2635
Tb927.4.410	Tb927_04_v5.1	116889	118350	-	1462	5467	4521	4425	4782	4507	4622
Tb927.4.420	Tb927_04_v5.1	119549	127491	-	7943	3175	3543	3392	4381	4283	4492
Tb927.4.430	Tb927_04_v5.1	127940	129046	-	1107	4211	3617	3608	6202	5313	5480
Tb927.4.440	Tb927_04_v5.1	129214	130151	-	938	1317	1153	1148	903	960	957
Tb927.4.450	Tb927_04_v5.1	131219	134824	-	3606	3602	3972	3855	4858	4822	4804
Tb927.4.460	Tb927_04_v5.1	135156	136155	-	1000	1746	1393	1339	1786	1462	1617
Tb927.4.470	Tb927_04_v5.1	137245	138177	-	933	2516	1990	1984	2126	2180	2063
Tb927.4.480	Tb927_04_v5.1	138428	139307	-	880	838	674	692	1044	747	751
Tb927.4.490	Tb927_04_v5.1	139981	141676	-	1696	1421	1133	1146	1635	1398	1385
Tb927.4.500	Tb927_04_v5.1	141838	143789	-	1952	1155	888	963	1447	1268	1357
Tb927.4.510	Tb927_04_v5.1	143947	144490	-	544	662	515	495	658	581	605
Tb927.4.520	Tb927_04_v5.1	144882	145537	-	656	1632	1343	1168	1683	1426	1444
Tb927.4.530	Tb927_04_v5.1	145985	147618	-	1634	2155	1823	1638	2214	1887	1793
Tb927.4.540	Tb927_04_v5.1	148745	150343	-	1599	1562	1397	1482	1869	1791	1767
Tb927.4.550	Tb927_04_v5.1	150522	151192	-	671	952	886	756	837	794	762
Tb927.4.560	Tb927_04_v5.1	151603	164577	-	12975	6223	7033	6610	10162	10632	10620
Tb927.4.570	Tb927_04_v5.1	165137	166905	-	1769	1113	1080	978	1644	1323	1299
Tb927.4.580	Tb927_04_v5.1	166931	168539	-	1609	1142	976	1015	1397	1078	1227
Tb927.4.590	Tb927_04_v5.1	168741	171787	-	3047	7923	7305	7411	10555	9615	9444
Tb927.4.600	Tb927_04_v5.1	172087	173219	-	1133	2867	2519	2359	3284	2692	2552
Tb927.4.610	Tb927_04_v5.1	173337	175440	-	2104	1758	1480	1530	1988	1771	1731
Tb927.4.620	Tb927_04_v5.1	175573	183445	-	7873	2971	2979	3021	3755	3686	3536
Tb927.4.630	Tb927_04_v5.1	183833	184754	-	922	1352	1099	1026	1425	1143	1164
Tb927.4.640	Tb927_04_v5.1	184897	186503	-	1607	1593	1387	1438	2021	1552	1723
Tb927.4.650	Tb927_04_v5.1	186963	187718	-	756	1660	1516	1435	1655	1456	1462
Tb927.4.660	Tb927_04_v5.1	187983	190089	-	2107	2868	2542	2443	3310	2816	2865
Tb927.4.670	Tb927_04_v5.1	190237	193674	-	3438	3135	2765	2883	4268	3857	3937
Tb927.4.680	Tb927_04_v5.1	193789	194987	-	1199	1327	1122	1130	1655	1233	1358
Tb927.4.690	Tb927_04_v5.1	195568	196571	-	1004	1074	876	915	1176	1040	1096
Tb927.4.700	Tb927_04_v5.1	196673	197913	-	1241	779	651	684	1031	751	772
Tb927.4.710	Tb927_04_v5.1	200857	202244	-	1388	136	132	177	152	225	251
Tb927.4.720	Tb927_04_v5.1	202431	203356	-	926	6522	5440	5274	4313	3568	3677
Tb927.4.730	Tb927_04_v5.1	203661	205158	-	1498	2387	2119	2269	2653	2151	2255
Tb927.4.740	Tb927_04_v5.1	205296	206958	-	1663	3908	3319	3211	3283	2687	2872
Tb927.4.750	Tb927_04_v5.1	207281	208041	-	761	3683	3338	3310	4089	3585	3465
Tb927.4.760	Tb927_04_v5.1	208684	211289	-	2606	3288	3291	3497	4492	4118	4071
Tb927.4.770	Tb927_04_v5.1	211670	216207	-	4538	3527	3691	3601	4944	4622	4887
Tb927.4.780	Tb927_04_v5.1	216630	217261	-	632	665	544	559	742	726	755
Tb927.4.790	Tb927_04_v5.1	218030	219116	-	1087	943	872	763	933	1055	1066
Tb927.4.800	Tb927_04_v5.1	219256	228407	-	9152	5439	6108	6443	6808	6983	7066
Tb927.4.810	Tb927_04_v5.1	228529	230464	-	1936	1418	1353	1394	1829	1409	1508
Tb927.4.820	Tb927_04_v5.1	230573	232217	-	1645	1212	1261	1259	1550	1231	1291
Tb927.4.830	Tb927_04_v5.1	232773	233074	-	302	788	659	652	683	651	723
Tb927.4.840	Tb927_04_v5.1	233257	235026	-	1770	2990	2440	2594	2747	2418	2550
Tb927.4.850	Tb927_04_v5.1	235166	236059	-	894	1195	1022	968	1227	1069	1049
Tb927.4.860	Tb927_04_v5.1	236161	237566	-	1406	2037	1934	1974	2580	2061	2189
Tb927.4.870	Tb927_04_v5.1	237697	252153	-	14457	7780	8909	9279	10759	11403	11375
Tb927.4.880	Tb927_04_v5.1	252292	254428	-	2137	1715	1630	1562	2092	1783	1691
Tb927.4.890	Tb927_04_v5.1	254633	255751	-	1119	2331	2203	2222	3057	2463	2607
Tb927.4.900	Tb927_04_v5.1	255854	257278	-	1425	1179	1093	1040	1384	1065	1229
Tb927.4.910	Tb927_04_v5.1	257442	259079	-	1638	1685	1628	1478	1890	1731	1628
Tb927.4.920	Tb927_04_v5.1	259313	260159	-	847	2156	2027	1932	2426	2243	2192
Tb927.4.930	Tb927_04_v5.1	260269	260985	-	717	1634	1284	1116	1805	1286	1405
Tb927.4.940	Tb927_04_v5.1	261057	261946	-	890	1481	1211	1083	1615	1430	1407
Tb927.4.950	Tb927_04_v5.1	262118	263156	-	1039	1506	1333	1231	1915	1576	1585
Tb927.4.960	Tb927_04_v5.1	263441	267055	-	3615	1768	1838	1736	2655	2343	2344
Tb927.4.970	Tb927_04_v5.1	267244	267982	-	739	995	819	815	948	686	734
Tb927.4.980	Tb927_04_v5.1	268181	269900	-	1720	2359	2091	1918	2428	2090	2102
Tb927.4.990	Tb927_04_v5.1	270150	271358	-	1209	1313	1142	975	1273	1061	1101
Tb927.4.1000	Tb927_04_v5.1	271688	275918	-	4231	2868	2281	2285	3222	4051	4360
Tb927.4.1010	Tb927_04_v5.1	275955	276230	-	276	232	131	142	241	166	153
Tb927.4.1020	Tb927_04_v5.1	276640	278244	-	1605	2908	2956	3052	4187	3873	3884
Tb927.4.1030	Tb927_04_v5.1	278752	279660	-	909	690	660	703	992	777	810
Tb927.4.1040	Tb927_04_v5.1	279831	280775	-	945	1193	1116	1097	1339	1300	1287
Tb927.4.1050	Tb927_04_v5.1	280849	282435	-	1587	1914	1584	1427	1937	1450	1568
Tb927.4.1060	Tb927_04_v5.1	282675	286034	-	3360	2319	2424	2471	3118	2646	2987
Tb927.4.1070	Tb927_04_v5.1	286282	287160	-	879	985	889	907	1197	1105	1064
Tb927.4.1080	Tb927_04_v5.1	288135	290176	-	2042	5320	6043	6048	7801	7002	6766
Tb927.4.1090	Tb927_04_v5.1	290368	292772	-	2405	2380	2335	2284	3099	2567	2630
Tb927.4.1100	Tb927_04_v5.1	292921	293507	-	587	14250	11320	11107	12302	9837	10539
Tb927.4.1110	Tb927_04_v5.1	293731	295687	-	1957	1286	1516	1457	2172	1935	1877
Tb927.4.1120	Tb927_04_v5.1	296344	297920	-	1577	3248	3595	3508	4411	3863	3943
Tb927.4.1130	Tb927_04_v5.1	298120	299342	-	1223	1947	1770	1721	2126	1802	1856
Tb927.4.1140	Tb927_04_v5.1	300197	302033	-	1837	1974	2410	2179	3048	2603	2774
Tb927.4.1150	Tb927_04_v5.1	302414	304677	-	2264	1600	1625	1488	2750	2188	2264
Tb927.4.1160	Tb927_04_v5.1	306804	309661	-	2858	743	963	909	1553	1517	1497
Tb927.4.1170	Tb927_04_v5.1	309801	310844	-	1044	1372	1188	1074	1481	1326	1288
Tb927.4.1180	Tb927_04_v5.1	311027	312039	-	1013	1281	1058	1043	1394	1144	1225
Tb927.4.1190	Tb927_04_v5.1	312215	312865	-	651	1031	872	782	999	818	902
Tb927.4.1200	Tb927_04_v5.1	319455	320583	+	1129	7	8	15	1	3	2
Tb927.4.1210	Tb927_04_v5.1	322149	325295	-	3147	0	0	1	2	3	0
Tb927.4.1220	Tb927_04_v5.1	328049	329060	-	1012	1581	1210	1097	1702	1579	1594
Tb927.4.1230	Tb927_04_v5.1	329308	330329	-	1022	751	715	607	1190	898	834
Tb927.4.1240	Tb927_04_v5.1	330542	331543	-	1002	1305	1011	936	1823	1640	1687
Tb927.4.1250	Tb927_04_v5.1	331483	334613	-	3131	4024	3496	3353	4515	3979	4102
Tb927.4.1260	Tb927_04_v5.1	334735	336052	-	1318	2500	2044	2008	3112	2490	2686
Tb927.4.1270	Tb927_04_v5.1	336235	337988	-	1754	7944	6891	6899	8769	7383	7563
Tb927.4.1280	Tb927_04_v5.1	338191	339565	-	1375	3404	2750	2550	4077	3404	3385
Tb927.4.1290	Tb927_04_v5.1	339721	340561	-	841	1352	1144	1055	1585	1252	1391
Tb927.4.1300	Tb927_04_v5.1	341011	342969	-	1959	35782	32152	33420	34171	31900	32459
Tb927.4.1310	Tb927_04_v5.1	343085	344700	-	1616	3008	2330	2248	2992	2542	2530
Tb927.4.1320	Tb927_04_v5.1	345185	348084	-	2900	2755	2427	2602	3280	2896	2991
Tb927.4.1330	Tb927_04_v5.1	349153	351475	-	2323	4736	4866	4611	7173	6751	6800
Tb927.4.1340	Tb927_04_v5.1	351602	354326	-	2725	5722	4615	4423	6353	5574	5368
Tb927.4.1350	Tb927_04_v5.1	354470	356090	-	1621	3864	3065	2942	4120	3018	3219
Tb927.4.1360	Tb927_04_v5.1	356375	357680	-	1306	5890	5347	5704	7251	7480	7583
Tb927.4.1370	Tb927_04_v5.1	357793	358447	-	655	1361	1107	1084	1438	1052	1102
Tb927.4.1380	Tb927_04_v5.1	358570	359254	-	685	791	565	532	806	657	668
Tb927.4.1390	Tb927_04_v5.1	359384	363350	-	3967	3592	3293	3214	4569	4356	4496
Tb927.4.1400	Tb927_04_v5.1	363490	365324	-	1835	1456	1157	1181	2253	1870	2018
Tb927.4.1410	Tb927_04_v5.1	365453	367416	-	1964	2456	2139	1967	2900	2142	2280
Tb927.4.1420	Tb927_04_v5.1	367940	368424	-	485	1080	902	873	1051	920	989
Tb927.4.1430	Tb927_04_v5.1	368607	370362	-	1756	2558	1935	1868	2558	2091	2256
Tb927.4.1440	Tb927_04_v5.1	370479	371284	-	806	1071	792	794	1109	853	942
Tb927.4.1450	Tb927_04_v5.1	371443	372774	-	1332	1192	1095	1079	1632	1397	1364
Tb927.4.1460	Tb927_04_v5.1	373162	374790	-	1629	2450	1923	1835	3035	2333	2460
Tb927.4.1470	Tb927_04_v5.1	375059	375503	-	445	917	726	708	1011	782	849
Tb927.4.1480	Tb927_04_v5.1	375638	378712	-	3075	3988	3590	3372	4723	4030	4125
Tb927.4.1490	Tb927_04_v5.1	379060	380937	-	1878	1611	1315	1282	1864	1696	1766
Tb927.4.1500	Tb927_04_v5.1	381073	388002	-	6930	7678	7316	7544	9459	8618	8913
Tb927.4.1510	Tb927_04_v5.1	388959	392209	-	3251	4330	4449	4342	5550	5190	5494
Tb927.4.1520	Tb927_04_v5.1	392401	393095	-	695	1085	838	842	1236	875	932
Tb927.4.1530	Tb927_04_v5.1	393395	396339	-	2945	4127	4094	3926	5127	4470	4412
Tb927.4.1540	Tb927_04_v5.1	396608	401044	-	4437	5104	4519	4410	5848	6103	6102
Tb927.4.1550	Tb927_04_v5.1	401302	403501	-	2200	3554	2873	2915	4243	4235	4247
Tb927.4.1560	Tb927_04_v5.1	404419	406107	-	1689	1553	1478	1465	1670	1596	1542
Tb927.4.1570	Tb927_04_v5.1	406217	407431	-	1215	1346	1005	1092	1563	1211	1311
Tb927.4.1580	Tb927_04_v5.1	407935	408643	-	709	1912	1699	1548	2323	1826	1951
Tb927.4.1590	Tb927_04_v5.1	408940	410236	-	1297	2698	2304	2277	3159	2528	2594
Tb927.4.1600	Tb927_04_v5.1	410608	411437	-	830	2481	2191	2037	3372	3012	3081
Tb927.4.1610	Tb927_04_v5.1	411637	413481	-	1845	2961	2591	2508	3258	2776	2935
Tb927.4.1620	Tb927_04_v5.1	413613	415829	-	2217	2361	2231	2273	2734	2233	2400
Tb927.4.1630	Tb927_04_v5.1	416333	418559	-	2227	4960	4535	4522	5427	4616	4761
Tb927.4.1640	Tb927_04_v5.1	418722	420358	-	1637	2558	2140	2210	3205	2866	2838
Tb927.4.1650	Tb927_04_v5.1	421895	424257	-	2363	1331	1408	1344	1863	1845	1872
Tb927.4.1660	Tb927_04_v5.1	425933	427751	-	1819	1992	2046	1996	3066	2825	2832
Tb927.4.1670	Tb927_04_v5.1	428389	428890	-	502	1231	1176	1191	1238	1189	1169
Tb927.4.1680	Tb927_04_v5.1	429633	431074	-	1442	3432	3136	3159	3837	3485	3579
Tb927.4.1690	Tb927_04_v5.1	431263	433048	-	1786	3286	2925	2862	3807	3285	3303
Tb927.4.1700	Tb927_04_v5.1	434137	436245	-	2109	2267	2304	2421	2882	2505	2735
Tb927.4.1710	Tb927_04_v5.1	436440	437735	-	1296	2525	2199	2084	3051	2299	2477
Tb927.4.1720	Tb927_04_v5.1	438370	439638	-	1269	2094	1841	1881	2733	2059	2233
Tb927.4.1730	Tb927_04_v5.1	440217	441438	-	1222	949	976	947	1409	1083	1110
Tb927.4.1740	Tb927_04_v5.1	441233	443235	-	2003	3528	3014	3039	4128	3485	3444
Tb927.4.1750	Tb927_04_v5.1	443149	444389	-	1241	1178	968	979	1489	1078	1221
Tb927.4.1760	Tb927_04_v5.1	444518	445680	-	1163	1597	1459	1369	1882	1419	1440
Tb927.4.1770	Tb927_04_v5.1	445832	446531	-	700	1508	1289	1330	1683	1318	1416
Tb927.4.1780	Tb927_04_v5.1	446656	448209	-	1554	1361	1153	1095	1711	1357	1382
Tb927.4.1790	Tb927_04_v5.1	448347	449774	-	1428	35	35	29	33	65	73
Tb927.4.1800	Tb927_04_v5.1	449971	451428	-	1458	613	444	393	610	563	565
Tb927.4.1810	Tb927_04_v5.1	451602	452908	-	1307	2478	2400	2263	3136	2310	2526
Tb927.4.1820	Tb927_04_v5.1	453065	455266	-	2202	2002	1948	1841	2717	2135	2208
Tb927.4.1830	Tb927_04_v5.1	455578	456057	-	480	1370	1232	1206	1101	1070	1115
Tb927.4.1840	Tb927_04_v5.1	458938	462069	-	3132	1713	2425	2513	3020	3339	3380
Tb927.4.1850	Tb927_04_v5.1	462529	464483	-	1955	3746	3560	3578	5002	4319	4412
Tb927.4.1860	Tb927_04_v5.1	464704	465622	-	919	31947	26878	26510	34185	25463	27741
Tb927.4.1870	Tb927_04_v5.1	465562	469837	-	4276	1411	1406	1495	1625	1555	1809
Tb927.4.1880	Tb927_04_v5.1	470900	474068	-	3169	505	617	637	842	924	1033
Tb927.4.1890	Tb927_04_v5.1	474207	475438	-	1232	2229	1936	1982	2402	1876	2206
Tb927.4.1900	Tb927_04_v5.1	475579	477595	-	2017	3265	3130	2886	2969	2651	2795
Tb927.4.1910	Tb927_04_v5.1	485772	486810	-	1039	133	302	397	326	643	773
Tb927.4.1920	Tb927_04_v5.1	487281	489454	-	2174	3482	3443	3332	5328	4884	4949
Tb927.4.1930	Tb927_04_v5.1	490263	491372	-	1110	6170	5325	5234	5555	4436	4594
Tb927.4.1940	Tb927_04_v5.1	491290	493316	-	2027	2229	2212	2051	2809	2287	2573
Tb927.4.1950	Tb927_04_v5.1	493439	495623	-	2185	4122	3939	3851	5211	4503	4508
Tb927.4.1960	Tb927_04_v5.1	495944	497007	-	1064	1933	1688	1805	1932	1585	1712
Tb927.4.1970	Tb927_04_v5.1	497127	499157	-	2031	2350	2405	2246	3667	2954	2922
Tb927.4.1980	Tb927_04_v5.1	499850	502470	-	2621	2982	3048	3401	4351	3600	3862
Tb927.4.1990	Tb927_04_v5.1	502727	504741	-	2015	1736	2056	2062	2555	2525	2658
Tb927.4.2000	Tb927_04_v5.1	505295	506842	-	1548	8019	7720	7869	7526	7202	7063
Tb927.4.2010	Tb927_04_v5.1	506967	507814	-	848	1808	1659	1563	2133	1643	1687
Tb927.4.2020	Tb927_04_v5.1	507952	509511	-	1560	2496	2274	2178	2892	2243	2411
Tb927.4.2030	Tb927_04_v5.1	509663	512066	-	2404	7204	6336	6063	7868	6893	7573
Tb927.4.2040	Tb927_04_v5.1	512184	513319	-	1136	16582	14112	14719	13291	11723	12530
Tb927.4.2050	Tb927_04_v5.1	513533	514205	-	673	2085	1652	1684	2431	1959	2091
Tb927.4.2060	Tb927_04_v5.1	514362	516448	-	2087	4737	5108	5243	6995	6839	7000
Tb927.4.2070	Tb927_04_v5.1	517217	530993	-	13777	2371	1825	1651	2835	2186	2200
Tb927.4.2080	Tb927_04_v5.1	532617	535378	-	2762	5996	6267	6357	7122	7133	7072
Tb927.4.2090	Tb927_04_v5.1	539209	541025	+	1817	1	2	1	4	1	9
Tb927.4.2100	Tb927_04_v5.1	543310	544512	+	1203	529	445	388	616	660	592
Tb927.4.2110	Tb927_04_v5.1	546576	547823	+	1248	925	1302	1284	1624	1787	1800
Tb927.4.2120	Tb927_04_v5.1	550266	551826	+	1561	1154	1016	959	1460	1247	1200
Tb927.4.2130	Tb927_04_v5.1	551969	553112	+	1144	1677	1597	1454	2075	1631	1733
Tb927.4.2140	Tb927_04_v5.1	553240	556853	+	3614	2879	3208	3012	4697	4411	4240
Tb927.4.2150	Tb927_04_v5.1	556992	557644	+	653	596	510	483	603	503	566
Tb927.4.2160	Tb927_04_v5.1	557759	558910	+	1152	987	803	858	1044	881	938
Tb927.4.2170	Tb927_04_v5.1	559014	560459	+	1446	1973	1947	1841	2418	1993	2229
Tb927.4.2180	Tb927_04_v5.1	560586	563367	+	2782	25954	22830	22582	29209	22210	23974
Tb927.4.2190	Tb927_04_v5.1	561416	565371	+	3956	1594	1794	1812	2301	2076	2134
Tb927.4.2200	Tb927_04_v5.1	566222	571468	+	5247	3703	3843	4083	4545	4028	4206
Tb927.4.2210	Tb927_04_v5.1	571795	574488	+	2694	3407	3437	3414	4201	3645	4069
Tb927.4.2220	Tb927_04_v5.1	574657	578772	+	4116	3592	3833	4055	4804	5159	5582
Tb927.4.2230	Tb927_04_v5.1	579334	581038	+	1705	1823	1641	1785	2132	1897	2081
Tb927.4.2240	Tb927_04_v5.1	581325	583058	+	1734	3790	3677	3413	3612	3329	3293
Tb927.4.2250	Tb927_04_v5.1	583275	584489	+	1215	1605	1541	1525	1878	1501	1623
Tb927.4.2260	Tb927_04_v5.1	585008	585799	+	792	2069	1916	1828	2250	1920	2010
Tb927.4.2265	Tb927_04_v5.1	587010	588668	+	1659	264	348	479	380	503	507
Tb927.4.2270	Tb927_04_v5.1	591611	593090	+	1480	1547	1305	1327	2002	1554	1711
Tb927.4.2280	Tb927_04_v5.1	593218	595098	+	1881	2147	2039	1919	2516	2299	2345
Tb927.4.2290	Tb927_04_v5.1	595258	597069	+	1812	2439	2621	2522	2969	2670	2786
Tb927.4.2300	Tb927_04_v5.1	597683	599869	+	2187	1771	2199	2111	2456	2343	2465
Tb927.4.2310	Tb927_04_v5.1	601228	604163	+	2936	9289	8538	9126	8605	7835	7958
Tb927.4.2320	Tb927_04_v5.1	604337	605700	+	1364	3277	3119	3072	4615	4334	4465
Tb927.4.2330	Tb927_04_v5.1	605856	606350	+	495	1283	1267	1213	1545	1234	1280
Tb927.4.2340	Tb927_04_v5.1	606845	608433	+	1589	2481	2229	2326	3048	2374	2242
Tb927.4.2350	Tb927_04_v5.1	608674	610069	+	1396	1398	1384	1328	1975	1724	1723
Tb927.4.2360	Tb927_04_v5.1	610188	611156	+	969	2705	2427	2523	2583	2275	2391
Tb927.4.2370	Tb927_04_v5.1	611643	613375	+	1733	1388	1248	1276	1972	1642	1720
Tb927.4.2380	Tb927_04_v5.1	613740	615705	+	1966	829	959	847	1640	1462	1477
Tb927.4.2390	Tb927_04_v5.1	616426	618833	+	2408	3475	3411	3347	4702	3964	4170
Tb927.4.2400	Tb927_04_v5.1	619190	623970	+	4781	3682	3690	3665	5554	5033	4828
Tb927.4.2410	Tb927_04_v5.1	624159	628051	+	3893	1895	2387	2880	3355	3818	4056
Tb927.4.2420	Tb927_04_v5.1	630638	631656	+	1019	802	659	581	988	883	869
Tb927.4.2430	Tb927_04_v5.1	631443	634558	+	3116	3017	2969	3167	4062	3390	3559
Tb927.4.2440	Tb927_04_v5.1	634720	636498	+	1779	2207	1941	1915	2486	2000	2186
Tb927.4.2450	Tb927_04_v5.1	636609	638329	+	1721	4612	4432	4709	8214	6739	7213
Tb927.4.2460	Tb927_04_v5.1	638931	645884	+	6954	1660	1795	1841	1954	2149	2177
Tb927.4.2470	Tb927_04_v5.1	646285	650555	+	4271	3370	3325	3272	4749	3988	4078
Tb927.4.2480	Tb927_04_v5.1	650717	652726	+	2010	1713	1485	1658	2207	1743	1941
Tb927.4.2490	Tb927_04_v5.1	652828	654305	+	1478	819	735	794	1109	1009	950
Tb927.4.2500	Tb927_04_v5.1	654774	660863	+	6090	3127	3365	3235	3975	4401	4259
Tb927.4.2510	Tb927_04_v5.1	661612	666501	+	4890	2367	2605	2666	3618	3281	3392
Tb927.4.2520	Tb927_04_v5.1	666618	667576	+	959	1089	823	833	1164	943	963
Tb927.4.2530	Tb927_04_v5.1	667723	669051	+	1329	10602	9400	9921	12746	12306	12681
Tb927.4.2540	Tb927_04_v5.1	669891	670747	+	857	1636	1403	1301	2401	2131	2224
Tb927.4.2550	Tb927_04_v5.1	671134	672335	+	1202	2460	2188	2046	2707	2159	2258
Tb927.4.2560	Tb927_04_v5.1	672466	674572	+	2107	2340	2282	2467	2828	2441	2423
Tb927.4.2570	Tb927_04_v5.1	675643	677027	+	1385	1234	1128	1061	1452	1055	1158
Tb927.4.2580	Tb927_04_v5.1	677585	680683	+	3099	2315	2318	2401	2853	2485	2581
Tb927.4.2590	Tb927_04_v5.1	681453	686249	+	4797	1916	1914	1898	2466	2844	2947
Tb927.4.2600	Tb927_04_v5.1	687034	691960	+	4927	2995	3275	3254	4376	4274	4370
Tb927.4.2610	Tb927_04_v5.1	692077	692665	+	589	634	422	455	597	528	566
Tb927.4.2620	Tb927_04_v5.1	693254	694009	+	756	1000	788	826	1105	956	976
Tb927.4.2630	Tb927_04_v5.1	694709	697764	+	3056	3514	2997	2762	3343	2733	2855
Tb927.4.2640	Tb927_04_v5.1	697890	702269	+	4380	4432	4462	4481	6081	5618	5826
Tb927.4.2650	Tb927_04_v5.1	702625	705946	+	3322	2094	1867	1901	1873	2190	2292
Tb927.4.2660	Tb927_04_v5.1	706493	707224	+	732	890	770	729	888	773	836
Tb927.4.2670	Tb927_04_v5.1	707329	708515	+	1187	1680	1513	1550	1906	1623	1648
Tb927.4.2680	Tb927_04_v5.1	708681	711657	+	2977	3598	3388	3419	3428	3496	3766
Tb927.4.2700	Tb927_04_v5.1	712505	714870	+	2366	2195	1573	1514	2175	2300	2339
Tb927.4.2710	Tb927_04_v5.1	714980	715634	+	655	1021	828	800	1202	993	1061
Tb927.4.2720	Tb927_04_v5.1	716416	719149	+	2734	3136	2851	2617	3898	3459	3118
Tb927.4.2730	Tb927_04_v5.1	719265	723016	+	3752	2121	2086	2131	3107	2868	2940
Tb927.4.2740	Tb927_04_v5.1	722919	723868	+	950	7250	8810	8693	10345	10784	10748
Tb927.4.2750	Tb927_04_v5.1	726114	729238	+	3125	1462	1540	1533	1618	2005	2227
Tb927.4.2760	Tb927_04_v5.1	731104	733756	+	2653	2464	2154	2269	4101	3624	3775
Tb927.4.2770	Tb927_04_v5.1	734160	735477	+	1318	4157	3598	3472	4838	3972	4075
Tb927.4.2780	Tb927_04_v5.1	735828	738520	+	2693	2731	2440	2436	3586	3115	3153
Tb927.4.2790	Tb927_04_v5.1	738729	740673	+	1945	2585	2163	2132	2903	2270	2345
Tb927.4.2800	Tb927_04_v5.1	740935	742477	+	1543	1327	1452	1406	1642	1717	1727
Tb927.4.2810	Tb927_04_v5.1	742669	743577	+	909	1114	905	891	959	1092	985
Tb927.4.2820	Tb927_04_v5.1	745030	748529	+	3500	2464	2337	2603	3260	2817	2930
Tb927.4.2830	Tb927_04_v5.1	749373	750148	+	776	951	746	711	1204	837	953
Tb927.4.2840	Tb927_04_v5.1	750447	751239	+	793	2423	2170	1968	2663	2302	2436
Tb927.4.2850	Tb927_04_v5.1	752354	755011	+	2658	2325	1820	2028	2960	2570	2787
Tb927.4.2860	Tb927_04_v5.1	755214	756492	+	1279	1268	1043	1140	1720	1297	1377
Tb927.4.2870	Tb927_04_v5.1	756607	758101	+	1495	2059	1775	1610	2804	2110	2329
Tb927.4.2880	Tb927_04_v5.1	758218	764504	+	6287	7076	7366	7579	9413	8416	8407
Tb927.4.2890	Tb927_04_v5.1	765039	767929	+	2891	3588	3166	3046	4503	3828	4159
Tb927.4.2900	Tb927_04_v5.1	768055	771193	+	3139	2690	2336	2426	3376	2764	2792
Tb927.4.2910	Tb927_04_v5.1	771372	773406	+	2035	1934	1922	1729	2706	2423	2552
Tb927.4.2920	Tb927_04_v5.1	774722	778078	+	3357	3207	3293	3312	4619	4123	4186
Tb927.4.2930	Tb927_04_v5.1	778502	779629	+	1128	2082	1675	1801	1885	1592	1540
Tb927.4.2935	Tb927_04_v5.1	779760	780247	+	488	368	350	378	495	476	494
Tb927.4.2940	Tb927_04_v5.1	781118	782159	+	1042	1258	991	999	1391	1055	1106
Tb927.4.2950	Tb927_04_v5.1	782454	785352	+	2899	2258	2239	2535	2838	2586	2773
Tb927.4.2960	Tb927_04_v5.1	786659	787101	+	443	537	588	490	625	502	531
Tb927.4.2970	Tb927_04_v5.1	788013	789918	+	1906	1784	1506	1445	2325	1885	1873
Tb927.4.2980	Tb927_04_v5.1	789397	790838	+	1442	646	577	504	788	545	675
Tb927.4.2990	Tb927_04_v5.1	791170	795088	+	3919	2782	2733	2790	3954	3647	3702
Tb927.4.3000	Tb927_04_v5.1	795583	797394	+	1812	1407	1077	1032	1722	1419	1380
Tb927.4.3010	Tb927_04_v5.1	797295	798154	+	860	1751	1449	1369	1920	1459	1604
Tb927.4.3020	Tb927_04_v5.1	798455	802879	+	4425	3144	3255	3040	4314	3813	3870
Tb927.4.3030	Tb927_04_v5.1	803279	804870	+	1592	1491	1312	1298	1922	1580	1504
Tb927.4.3040	Tb927_04_v5.1	804976	805749	+	774	691	701	618	983	885	921
Tb927.4.3050	Tb927_04_v5.1	807155	809812	+	2658	3286	3452	3358	4784	4898	4834
Tb927.4.3060	Tb927_04_v5.1	809811	810522	+	712	4052	4853	4954	6633	6043	6485
Tb927.4.3070	Tb927_04_v5.1	812154	814115	+	1962	3135	3070	2972	3769	3149	3238
Tb927.4.3080	Tb927_04_v5.1	814245	815021	+	777	712	657	606	886	722	703
Tb927.4.3090	Tb927_04_v5.1	815195	816757	+	1563	855	885	804	1393	1267	1382
Tb927.4.3100	Tb927_04_v5.1	816881	818428	+	1548	2691	2375	2077	2739	2035	2193
Tb927.4.3110	Tb927_04_v5.1	818602	819906	+	1305	1676	1341	1348	1932	1500	1427
Tb927.4.3120	Tb927_04_v5.1	820240	823973	+	3734	2545	2361	2250	3438	3128	3062
Tb927.4.3130	Tb927_04_v5.1	824140	825085	+	946	1684	1610	1590	2145	1706	1757
Tb927.4.3140	Tb927_04_v5.1	825683	827359	+	1677	2197	1895	1959	3005	2533	2500
Tb927.4.3150	Tb927_04_v5.1	827634	829627	+	1994	2428	2156	2116	3050	2388	2592
Tb927.4.3160	Tb927_04_v5.1	829709	834537	+	4829	3304	3714	3727	4506	4623	4883
Tb927.4.3170	Tb927_04_v5.1	835004	838517	+	3514	1396	1535	1518	2067	2071	2259
Tb927.4.3180	Tb927_04_v5.1	839368	840021	+	654	690	637	665	862	682	702
Tb927.4.3190	Tb927_04_v5.1	840569	841358	+	790	753	752	653	1008	816	866
Tb927.4.3200	Tb927_04_v5.1	847180	848109	-	930	0	0	0	0	0	0
Tb927.4.3210	Tb927_04_v5.1	848255	849439	-	1185	0	0	0	0	0	0
Tb927.4.3220	Tb927_04_v5.1	849729	850658	-	930	0	0	0	0	0	0
Tb927.4.3230	Tb927_04_v5.1	850780	851976	-	1197	0	0	0	0	0	0
Tb927.4.3240	Tb927_04_v5.1	852260	853204	-	945	0	0	0	0	0	0
Tb927.4.3250	Tb927_04_v5.1	853338	854525	-	1188	0	0	0	0	0	0
Tb927.4.3260	Tb927_04_v5.1	854814	855740	-	927	0	0	0	0	0	0
Tb927.4.3270	Tb927_04_v5.1	855871	856980	-	1110	0	0	0	0	0	0
Tb927.4.3280	Tb927_04_v5.1	857093	858325	-	1233	0	0	1	3	8	4
Tb927.4.3290	Tb927_04_v5.1	858436	859729	-	1294	0	0	2	1	2	1
Tb927.4.3300	Tb927_04_v5.1	862352	864705	-	2354	3535	3237	3223	3908	3725	3863
Tb927.4.3310	Tb927_04_v5.1	865213	867253	-	2041	2665	2417	2498	2914	2485	2442
Tb927.4.3320	Tb927_04_v5.1	869311	870178	-	868	3631	3986	3993	4619	4778	4921
Tb927.4.3330	Tb927_04_v5.1	870634	871583	-	950	1450	1207	1320	1287	1215	1391
Tb927.4.3340	Tb927_04_v5.1	871774	873651	-	1878	1382	1372	1453	1806	1487	1596
Tb927.4.3350	Tb927_04_v5.1	873772	876191	-	2420	4731	4498	4455	5064	4432	4500
Tb927.4.3360	Tb927_04_v5.1	876414	878038	-	1625	1438	1440	1411	1803	1383	1620
Tb927.4.3370	Tb927_04_v5.1	878204	879541	-	1338	2841	2840	2709	2927	2591	2726
Tb927.4.3380	Tb927_04_v5.1	880014	883625	-	3612	2198	2453	2213	3368	3014	3003
Tb927.4.3390	Tb927_04_v5.1	883800	886227	-	2428	1685	1651	1623	2506	2179	2170
Tb927.4.3400	Tb927_04_v5.1	886554	888487	-	1934	1490	1549	1506	2420	1742	1897
Tb927.4.3410	Tb927_04_v5.1	888929	891819	-	2891	2946	3247	3269	4102	3567	3551
Tb927.4.3420	Tb927_04_v5.1	892337	894355	-	2019	1896	1865	1778	2467	2212	2208
Tb927.4.3430	Tb927_04_v5.1	894518	895281	-	764	2912	2654	2506	2685	1940	2168
Tb927.4.3440	Tb927_04_v5.1	895475	897253	-	1779	1679	1841	1931	2297	1907	2189
Tb927.4.3450	Tb927_04_v5.1	897378	898373	-	996	9650	8502	8313	6676	5656	6031
Tb927.4.3460	Tb927_04_v5.1	898572	899526	-	955	1652	1441	1370	1941	1762	1877
Tb927.4.3470	Tb927_04_v5.1	899833	901815	-	1983	2222	2299	2293	2607	2295	2286
Tb927.4.3480	Tb927_04_v5.1	901947	903189	-	1243	1616	1416	1270	1621	1441	1567
Tb927.4.3490	Tb927_04_v5.1	903284	903856	-	573	6	5	9	9	7	13
Tb927.4.3500	Tb927_04_v5.1	904071	905164	-	1094	10801	8318	8304	7033	7675	8076
Tb927.4.3510	Tb927_04_v5.1	905259	905831	-	573	343	265	299	396	282	301
Tb927.4.3520	Tb927_04_v5.1	906430	907025	-	596	2218	1879	2074	2227	1944	2016
Tb927.4.3530	Tb927_04_v5.1	907282	909641	-	2360	2435	2339	2330	3181	2572	2733
Tb927.4.3540	Tb927_04_v5.1	909780	911451	-	1672	1813	1614	1665	2108	1765	1899
Tb927.4.3550	Tb927_04_v5.1	911650	912468	-	819	11760	11162	10440	13895	10919	11453
Tb927.4.3560	Tb927_04_v5.1	913574	914813	-	1240	1429	1634	1514	1669	1537	1537
Tb927.4.3570	Tb927_04_v5.1	914992	915818	-	827	7	11	7	15	12	15
Tb927.4.3580	Tb927_04_v5.1	915966	916870	-	905	565	519	430	607	507	512
Tb927.4.3590	Tb927_04_v5.1	917049	917875	-	827	596	544	593	811	581	731
Tb927.4.3600	Tb927_04_v5.1	918023	918388	-	366	1	0	0	0	1	3
Tb927.4.3610	Tb927_04_v5.1	918599	919499	-	901	584	477	472	610	542	623
Tb927.4.3620	Tb927_04_v5.1	919807	922778	-	2972	4413	4129	4006	4941	5091	5155
Tb927.4.3630	Tb927_04_v5.1	923649	924699	-	1051	140	137	124	317	237	206
Tb927.4.3640	Tb927_04_v5.1	924864	926620	-	1757	100	95	122	249	195	217
Tb927.4.3650	Tb927_04_v5.1	926759	927383	-	625	1172	945	881	1217	1059	1039
Tb927.4.3660	Tb927_04_v5.1	928185	929743	-	1559	2078	2031	1913	2860	2352	2386
Tb927.4.3670	Tb927_04_v5.1	929918	931583	-	1666	2803	2055	2273	3150	2441	2641
Tb927.4.3680	Tb927_04_v5.1	931755	932598	-	844	1537	1412	1359	1647	1439	1440
Tb927.4.3690	Tb927_04_v5.1	932834	934209	-	1376	2371	2088	2062	2751	2300	2266
Tb927.4.3700	Tb927_04_v5.1	934313	937085	-	2773	2534	2597	2425	3412	3116	3087
Tb927.4.3710	Tb927_04_v5.1	937215	937799	-	585	828	683	604	1089	878	817
Tb927.4.3720	Tb927_04_v5.1	938073	938767	-	695	824	756	759	942	854	871
Tb927.4.3730	Tb927_04_v5.1	938889	939535	-	647	885	767	736	1100	899	960
Tb927.4.3740	Tb927_04_v5.1	940041	945234	-	5194	5882	7847	7920	10647	10305	10272
Tb927.4.3750	Tb927_04_v5.1	972197	980531	+	8335	675	526	524	866	738	798
Tb927.4.3760	Tb927_04_v5.1	981053	983334	-	2282	372	266	294	234	243	232
Tb927.4.3770	Tb927_04_v5.1	986478	988085	-	1608	684	998	1026	810	1106	1123
Tb927.4.3780	Tb927_04_v5.1	989012	990255	-	1244	884	937	857	967	968	931
Tb927.4.3790	Tb927_04_v5.1	990552	992157	-	1606	3610	3503	3233	4683	4126	4130
Tb927.4.3800	Tb927_04_v5.1	993461	994440	-	980	886	915	970	1181	1104	1165
Tb927.4.3810	Tb927_04_v5.1	994756	998441	-	3686	4172	4008	3804	5377	4806	4947
Tb927.4.3820	Tb927_04_v5.1	999703	1001000	-	1298	866	876	869	1344	1153	1162
Tb927.4.3830	Tb927_04_v5.1	1001121	1001632	-	512	789	628	604	904	762	805
Tb927.4.3840	Tb927_04_v5.1	1001801	1003813	-	2013	4905	4616	4397	4601	3868	3753
Tb927.4.3850	Tb927_04_v5.1	1004733	1006551	-	1819	2409	1926	1975	2098	1853	1985
Tb927.4.3860	Tb927_04_v5.1	1006654	1011712	-	5059	188	234	221	331	329	306
Tb927.4.3870	Tb927_04_v5.1	1012428	1016873	-	4446	293	289	337	559	458	530
Tb927.4.3880	Tb927_04_v5.1	1017589	1021363	-	3775	374	372	410	602	533	591
Tb927.4.3890	Tb927_04_v5.1	1022684	1026683	-	4000	4923	4527	4464	6281	5937	5720
Tb927.4.3900	Tb927_04_v5.1	1027107	1028309	-	1203	1480	1192	1263	1768	1474	1445
Tb927.4.3910	Tb927_04_v5.1	1030060	1032580	-	2521	1439	1415	1493	1903	2003	1962
Tb927.4.3920	Tb927_04_v5.1	1033277	1037088	-	3812	5012	4571	4515	5570	5462	5324
Tb927.4.3930	Tb927_04_v5.1	1037423	1039918	-	2496	7828	6208	6098	7394	7230	7337
Tb927.4.3940	Tb927_04_v5.1	1040745	1043420	-	2676	2811	2964	2982	3728	3669	3478
Tb927.4.3950	Tb927_04_v5.1	1045319	1048908	-	3590	13551	16174	16363	16004	16757	16206
Tb927.4.3960	Tb927_04_v5.1	1048814	1051019	-	2206	858	664	639	887	654	854
Tb927.4.3970	Tb927_04_v5.1	1050620	1056002	-	5383	569	459	485	595	839	909
Tb927.4.3980	Tb927_04_v5.1	1056178	1058735	-	2558	911	937	846	1625	1290	1367
Tb927.4.3990	Tb927_04_v5.1	1059789	1061756	-	1968	0	1	0	0	1	1
Tb927.4.4000	Tb927_04_v5.1	1061860	1065065	-	3206	1	3	0	0	3	2
Tb927.4.4010	Tb927_04_v5.1	1066412	1068379	-	1968	1	0	0	0	0	0
Tb927.4.4020	Tb927_04_v5.1	1068483	1070741	-	2259	998	951	835	1577	1322	1419
Tb927.4.4030	Tb927_04_v5.1	1071096	1072781	-	1686	1439	1220	1111	1827	1334	1407
Tb927.4.4040	Tb927_04_v5.1	1073135	1074828	-	1694	7463	5917	5844	6536	7484	7954
Tb927.4.4050	Tb927_04_v5.1	1075048	1077589	-	2542	7256	6124	5896	8588	7087	7265
Tb927.4.4060	Tb927_04_v5.1	1078313	1081233	-	2921	2048	1789	1640	2300	2154	2217
Tb927.4.4070	Tb927_04_v5.1	1081390	1083084	-	1695	5367	5209	5305	6000	5219	5493
Tb927.4.4080	Tb927_04_v5.1	1083284	1084566	-	1283	1763	1299	1216	1376	1215	1304
Tb927.4.4090	Tb927_04_v5.1	1084696	1085786	-	1091	827	702	649	865	726	735
Tb927.4.4100	Tb927_04_v5.1	1086027	1088190	-	2164	2005	1711	1750	2479	1894	2036
Tb927.4.4110	Tb927_04_v5.1	1088379	1089947	-	1569	1307	1055	1118	1506	1348	1299
Tb927.4.4120	Tb927_04_v5.1	1090085	1090609	-	525	701	538	507	616	568	589
Tb927.4.4130	Tb927_04_v5.1	1090805	1095106	-	4302	1429	1141	1194	1801	1597	1553
Tb927.4.4140	Tb927_04_v5.1	1095185	1097248	-	2064	983	884	868	1308	1058	1182
Tb927.4.4150	Tb927_04_v5.1	1097437	1100628	-	3192	732	605	619	851	789	745
Tb927.4.4160	Tb927_04_v5.1	1100829	1103985	-	3157	2196	2178	2189	2948	2653	2588
Tb927.4.4170	Tb927_04_v5.1	1104103	1105121	-	1019	958	726	660	1005	766	756
Tb927.4.4180	Tb927_04_v5.1	1105995	1108610	-	2616	1703	1619	1708	2336	2008	2064
Tb927.4.4190	Tb927_04_v5.1	1109285	1110370	-	1086	1308	1134	1033	1951	1729	1642
Tb927.4.4200	Tb927_04_v5.1	1110444	1111404	-	961	621	499	549	759	556	566
Tb927.4.4210	Tb927_04_v5.1	1111900	1114570	-	2671	4262	3943	3645	4339	3784	3909
Tb927.4.4220	Tb927_04_v5.1	1116020	1118160	-	2141	1122	1127	1141	1400	1302	1464
Tb927.4.4230	Tb927_04_v5.1	1118280	1124885	-	6606	1198	1008	862	1586	1678	1790
Tb927.4.4240	Tb927_04_v5.1	1125479	1126480	-	1002	0	0	0	0	1	1
Tb927.4.4250	Tb927_04_v5.1	1127099	1128985	-	1887	0	2	2	0	3	4
Tb927.4.4260	Tb927_04_v5.1	1130033	1131034	-	1002	67	70	72	97	72	84
Tb927.4.4270	Tb927_04_v5.1	1132383	1133539	-	1157	143	152	147	203	187	194
Tb927.4.4280	Tb927_04_v5.1	1133807	1135585	-	1779	39	18	25	30	38	45
Tb927.4.4290	Tb927_04_v5.1	1136109	1137283	-	1175	238	234	186	321	279	294
Tb927.4.4300	Tb927_04_v5.1	1137384	1139574	-	2191	1689	1313	1393	1720	1483	1520
Tb927.4.4310	Tb927_04_v5.1	1139740	1142084	-	2345	4802	4158	3878	5602	4958	5187
Tb927.4.4320	Tb927_04_v5.1	1142221	1142915	-	695	1162	860	713	1074	824	870
Tb927.4.4330	Tb927_04_v5.1	1143031	1144293	-	1263	1180	1077	1061	1424	1113	1193
Tb927.4.4340	Tb927_04_v5.1	1144667	1145849	-	1183	1132	1033	987	1359	1162	1173
Tb927.4.4350	Tb927_04_v5.1	1145982	1147129	-	1148	3601	3254	3255	5480	4789	4911
Tb927.4.4360	Tb927_04_v5.1	1148067	1150857	-	2791	1425	1285	1247	1752	1445	1493
Tb927.4.4370	Tb927_04_v5.1	1149118	1153978	-	4861	2138	2079	2087	2292	2256	2162
Tb927.4.4380	Tb927_04_v5.1	1154163	1157607	-	3445	13361	11852	11268	13793	12915	13068
Tb927.4.4390	Tb927_04_v5.1	1158483	1160428	-	1946	2325	1907	2049	1979	1865	1949
Tb927.4.4400	Tb927_04_v5.1	1160625	1167189	-	6565	2158	2236	2321	3246	3419	3485
Tb927.4.4410	Tb927_04_v5.1	1168174	1171942	-	3769	114	147	169	245	248	234
Tb927.4.4430	Tb927_04_v5.1	1177720	1182026	-	4307	388	430	415	723	724	719
Tb927.4.4440	Tb927_04_v5.1	1182723	1186889	-	4167	268	288	290	508	500	472
Tb927.4.4450	Tb927_04_v5.1	1187586	1191740	-	4155	354	406	368	676	633	648
Tb927.4.4460	Tb927_04_v5.1	1191876	1196165	-	4290	407	353	361	611	590	582
Tb927.4.4470	Tb927_04_v5.1	1196301	1200167	-	3867	601	564	620	895	900	860
Tb927.4.4480	Tb927_04_v5.1	1200168	1206803	-	6636	4136	3844	4050	4329	4281	4598
Tb927.4.4490	Tb927_04_v5.1	1206978	1214601	-	7624	6406	7523	7447	8324	8601	8372
Tb927.4.4500	Tb927_04_v5.1	1216621	1220225	-	3605	1554	1914	2107	2322	2187	2288
Tb927.4.4510	Tb927_04_v5.1	1220635	1229863	-	9229	3933	3821	3807	4033	4498	5000
Tb927.4.4520	Tb927_04_v5.1	1234865	1240844	-	5980	34	48	91	72	107	130
Tb927.4.4530	Tb927_04_v5.1	1242979	1247033	-	4055	2044	2293	2375	3030	3056	3044
Tb927.4.4540	Tb927_04_v5.1	1247343	1248518	-	1176	1450	1350	1349	1687	1450	1458
Tb927.4.4550	Tb927_04_v5.1	1249312	1254141	-	4830	4968	5952	6220	5687	5648	5826
Tb927.4.4560	Tb927_04_v5.1	1253540	1258299	-	4760	2802	2766	2935	4047	3502	3471
Tb927.4.4570	Tb927_04_v5.1	1258606	1263089	-	4484	4110	4268	3941	5292	5496	5490
Tb927.4.4580	Tb927_04_v5.1	1264341	1269687	-	5347	1083	1358	1369	1922	2174	2302
Tb927.4.4590	Tb927_04_v5.1	1272178	1274130	-	1953	923	1184	1166	1513	1488	1521
Tb927.4.4600	Tb927_04_v5.1	1274621	1275499	-	879	1721	1687	1639	2331	1866	1918
Tb927.4.4610	Tb927_04_v5.1	1275707	1276747	-	1041	1106	977	993	1402	1165	1206
Tb927.4.4620	Tb927_04_v5.1	1276885	1277847	-	963	14718	12223	11814	9621	8093	8865
Tb927.4.4630	Tb927_04_v5.1	1277969	1278494	-	526	1175	1019	982	1525	1373	1326
Tb927.4.4640	Tb927_04_v5.1	1278628	1279252	-	625	728	707	666	876	616	675
Tb927.4.4650	Tb927_04_v5.1	1279381	1280242	-	862	2160	1769	1655	2083	1730	1833
Tb927.4.4660	Tb927_04_v5.1	1280353	1280954	-	602	956	915	867	1185	960	908
Tb927.4.4670	Tb927_04_v5.1	1289622	1291084	-	1463	1479	1423	1346	1638	1370	1504
Tb927.4.4680	Tb927_04_v5.1	1291232	1291900	-	669	823	645	704	1112	870	904
Tb927.4.4690	Tb927_04_v5.1	1292148	1293256	-	1109	3570	3153	3099	3537	3204	3202
Tb927.4.4700	Tb927_04_v5.1	1293405	1294824	-	1420	3476	3330	3288	4456	3787	4034
Tb927.4.4710	Tb927_04_v5.1	1294990	1298146	-	3157	2045	2055	1951	2616	2154	2190
Tb927.4.4720	Tb927_04_v5.1	1298273	1299944	-	1672	1177	1017	1113	1498	1113	1204
Tb927.4.4730	Tb927_04_v5.1	1300113	1302454	-	2342	22576	17182	16158	14770	15089	15671
Tb927.4.4740	Tb927_04_v5.1	1303574	1304990	-	1417	2497	2393	2438	2758	2755	2760
Tb927.4.4750	Tb927_04_v5.1	1305346	1306702	-	1357	1296	1255	1283	1709	1499	1577
Tb927.4.4760	Tb927_04_v5.1	1306838	1310036	-	3199	2901	3136	2966	3954	3577	3565
Tb927.4.4770	Tb927_04_v5.1	1310579	1311615	-	1037	907	871	802	1068	840	863
Tb927.4.4780	Tb927_04_v5.1	1311723	1312942	-	1220	575	450	393	635	563	571
Tb04.3I12.100	Tb927_04_v5.1	1312814	1313406	-	593	188	163	178	202	221	247
Tb927.4.4790	Tb927_04_v5.1	1313424	1314384	-	961	929	919	1003	1414	1396	1373
Tb927.4.4810	Tb927_04_v5.1	1314540	1316221	-	1682	2065	1701	1735	2135	2420	2370
Tb927.4.4815	Tb927_04_v5.1	1316362	1317603	-	1242	1887	1651	1524	1863	1700	1587
Tb927.4.4820	Tb927_04_v5.1	1319221	1320682	-	1462	217	219	272	257	345	334
Tb927.4.4830	Tb927_04_v5.1	1321321	1322748	-	1428	0	1	0	0	2	3
Tb927.4.4840	Tb927_04_v5.1	1323210	1324671	-	1462	113	86	94	129	83	76
Tb927.4.4850	Tb927_04_v5.1	1325309	1326736	-	1428	1	0	0	0	0	1
Tb927.4.4860	Tb927_04_v5.1	1326906	1328659	-	1754	700	586	664	904	668	717
Tb927.4.4870	Tb927_04_v5.1	1329191	1330621	-	1431	416	346	294	527	388	421
Tb927.4.4880	Tb927_04_v5.1	1331633	1336893	-	5261	6009	5955	5847	7109	7628	7506
Tb927.4.4890	Tb927_04_v5.1	1337639	1339286	-	1648	1787	1945	1861	2252	1857	1966
Tb927.4.4900	Tb927_04_v5.1	1340863	1343634	-	2772	1728	1712	1821	2024	1963	2273
Tb927.4.4910	Tb927_04_v5.1	1343783	1346290	-	2508	5805	5087	4819	6517	5481	5079
Tb927.4.4920	Tb927_04_v5.1	1347200	1347995	-	796	454	378	362	637	477	589
Tb927.4.4930	Tb927_04_v5.1	1348280	1352965	-	4686	916	864	894	1225	1254	1169
Tb927.4.4940	Tb927_04_v5.1	1354238	1358289	-	4052	5036	5341	5942	5972	8386	8587
Tb927.4.4950	Tb927_04_v5.1	1358410	1360379	-	1970	488	383	415	556	514	478
Tb927.4.4960	Tb927_04_v5.1	1361420	1363108	-	1689	940	878	925	1183	1150	1191
Tb927.4.4970	Tb927_04_v5.1	1363604	1365677	-	2074	2254	2077	2108	2644	2376	2407
Tb927.4.4980	Tb927_04_v5.1	1365845	1366528	-	684	921	891	883	1705	1333	1464
Tb927.4.4990	Tb927_04_v5.1	1367290	1367585	-	296	988	1014	926	898	731	772
Tb927.4.5000	Tb927_04_v5.1	1367542	1370862	-	3321	1068	1040	1094	1675	1410	1352
Tb927.4.5010	Tb927_04_v5.1	1371683	1373325	-	1643	3072	3400	3235	4448	3937	4248
Tb927.4.5020	Tb927_04_v5.1	1373562	1379324	-	5763	1123	1364	1444	1785	1801	1742
Tb927.4.5030	Tb927_04_v5.1	1380128	1381610	-	1483	910	914	1032	1280	1242	1321
Tb927.4.5040	Tb927_04_v5.1	1381738	1384131	-	2394	2187	2170	2131	3516	3147	3336
Tb927.4.5060	Tb927_04_v5.1	1387650	1388760	-	1111	1964	1781	1793	3094	3032	3023
Tb927.4.5070	Tb927_04_v5.1	1389310	1390763	-	1454	1696	1532	1467	1792	1544	1593
Tb927.4.5080	Tb927_04_v5.1	1393347	1393861	-	515	1659	1262	1311	1178	1093	1051
Tb927.4.5090	Tb927_04_v5.1	1394057	1396626	-	2570	117	144	133	138	102	144
Tb927.4.5100	Tb927_04_v5.1	1396876	1398262	-	1387	1394	992	976	1064	1066	1042
Tb927.4.5110	Tb927_04_v5.1	1398435	1400164	-	1730	3287	2801	2969	3914	3287	3467
Tb927.4.5120	Tb927_04_v5.1	1400822	1404963	-	4142	2090	2210	2197	3097	2857	2822
Tb927.4.5130	Tb927_04_v5.1	1405978	1406822	-	845	1479	1449	1335	1959	2030	1981
Tb927.4.5140	Tb927_04_v5.1	1408272	1409485	-	1214	340	353	317	523	448	458
Tb927.4.5150	Tb927_04_v5.1	1409124	1411178	-	2055	848	783	771	1044	836	936
Tb927.4.5160	Tb927_04_v5.1	1411913	1413009	-	1097	967	1058	1104	1612	1227	1340
Tb927.4.5170	Tb927_04_v5.1	1412916	1413863	-	948	714	571	572	820	630	700
Tb927.4.5180	Tb927_04_v5.1	1413988	1416364	-	2377	1307	1371	1296	1920	1611	1655
Tb927.4.5190	Tb927_04_v5.1	1416514	1418211	-	1698	2861	2591	2504	3379	2799	3028
Tb927.4.5200	Tb927_04_v5.1	1418353	1420384	-	2032	1749	1609	1537	2076	1714	1799
Tb927.4.5210	Tb927_04_v5.1	1420657	1421100	-	444	868	800	701	1124	844	906
Tb927.4.5220	Tb927_04_v5.1	1421138	1422622	-	1485	1875	1665	1602	2423	2158	2219
Tb927.4.5230	Tb927_04_v5.1	1422971	1423747	-	777	1604	1421	1374	1836	1603	1641
Tb927.4.5240	Tb927_04_v5.1	1423974	1426480	-	2507	1802	1435	1344	1698	1652	1761
Tb927.4.5250	Tb927_04_v5.1	1427035	1428239	-	1205	190	216	199	326	305	291
Tb927.4.5260	Tb927_04_v5.1	1428345	1429998	-	1654	0	0	0	0	4	2
Tb927.4.5270	Tb927_04_v5.1	1430553	1431757	-	1205	0	0	0	0	0	2
Tb927.4.5280	Tb927_04_v5.1	1432312	1433516	-	1205	0	0	0	0	2	1
Tb927.4.5290	Tb927_04_v5.1	1433622	1435275	-	1654	1	1	0	1	1	3
Tb927.4.5300	Tb927_04_v5.1	1435830	1438027	-	2198	165	117	154	151	165	197
Tb927.4.5310	Tb927_04_v5.1	1437438	1443654	-	6217	1014	1077	1128	1359	1882	1971
Tb927.4.5320	Tb927_04_v5.1	1443851	1446888	-	3038	2546	2255	2408	3106	2641	2896
Tb927.4.5330	Tb927_04_v5.1	1447115	1451186	-	4072	3404	3340	3185	4580	4033	4143
Tb927.4.5335	Tb927_04_v5.1	1451305	1452615	-	1311	518	504	479	641	645	610
Tb927.4.5340	Tb927_04_v5.1	1452906	1455930	-	3025	2654	2948	2905	4139	3935	3978
Tb04.24M18.150	Tb927_04_v5.1	1458621	1459109	-	489	202	199	222	286	237	267
Tb927.4.5360	Tb927_04_v5.1	1459247	1459779	-	533	50	72	62	84	80	96
Tb927.4.5370	Tb927_04_v5.1	1459899	1460471	-	573	452	368	328	487	370	350
Tb927.4.5380	Tb927_04_v5.1	1460755	1465168	-	4414	1036	1104	1162	1641	1546	1483
Tb927.4.5390	Tb927_04_v5.1	1465382	1467499	-	2118	780	598	568	821	804	747
Tb927.4.5400	Tb927_04_v5.1	1476953	1478559	+	1607	0	3	1	17	12	7
Tb927.4.5410	Tb927_04_v5.1	1479708	1481306	+	1599	0	0	0	0	0	0
Tb927.4.5420	Tb927_04_v5.1	1482455	1484053	+	1599	0	0	0	0	0	0
Tb927.4.5430	Tb927_04_v5.1	1484544	1486768	+	2225	8	3	12	30	20	16
Tb927.4.5440	Tb927_04_v5.1	1488146	1488889	-	744	0	0	1	4	0	0
Tb927.4.5460	Tb927_04_v5.1	1492577	1494341	-	1765	0	0	0	0	0	0
Tb927.4.5530	Tb927_04_v5.1	1508151	1511737	-	3587	0	0	0	0	1	0
Tb927.4.5560	Tb927_04_v5.1	1515810	1517375	-	1566	0	0	0	0	0	0
Tb927.4.5580	Tb927_04_v5.1	1521320	1522806	-	1487	0	0	0	0	0	0
Tb927.4.5700	Tb927_04_v5.1	1564788	1566218	-	1431	0	0	0	0	0	0
Tb927.4.5790	Tb927_04_v5.1	1587750	1588619	-	870	0	0	0	0	1	0
Tb927.5.110	Tb927_05_v5.1	2864	5535	-	2672	38	26	42	55	49	61
Tb927.5.120	Tb927_05_v5.1	10959	13012	-	2054	0	0	0	0	0	0
Tb927.5.130	Tb927_05_v5.1	14812	15868	-	1057	0	0	0	0	0	0
Tb927.5.140	Tb927_05_v5.1	17942	18610	+	669	0	0	0	0	0	0
Tb927.5.150	Tb927_05_v5.1	25822	27510	+	1689	33	57	40	6	9	9
Tb927.5.170	Tb927_05_v5.1	31668	32545	-	878	4	3	3	10	7	6
Tb927.5.230	Tb927_05_v5.1	50401	51924	+	1524	0	0	0	0	0	0
Tb927.5.300	Tb927_05_v5.1	72065	73731	-	1667	174	146	98	162	160	166
Tb927.5.310	Tb927_05_v5.1	73870	77501	-	3632	426	378	331	574	604	573
Tb927.5.285b	Tb927_05_v5.1	79856	83600	-	3745	376	391	365	564	592	642
Tb927.5.286b	Tb927_05_v5.1	87259	90874	-	3616	1082	857	787	1491	1434	1383
Tb927.5.288b	Tb927_05_v5.1	94008	96753	-	2746	4564	4236	4187	5310	4985	4917
Tb927.5.289b	Tb927_05_v5.1	102825	103496	-	672	2	0	0	0	0	2
Tb927.5.291b	Tb927_05_v5.1	105006	106031	+	1026	897	714	671	1245	1243	1285
Tb927.5.292b	Tb927_05_v5.1	107153	107907	+	755	437	522	427	879	727	788
Tb927.5.293b	Tb927_05_v5.1	109438	113087	+	3650	794	662	650	799	778	794
Tb927.5.294b	Tb927_05_v5.1	114232	114693	-	462	0	0	0	0	0	0
Tb927.5.295b	Tb927_05_v5.1	117599	120113	+	2515	6513	6244	6215	7675	7314	7532
Tb927.5.296b	Tb927_05_v5.1	120577	121891	+	1315	585	631	600	1426	1737	1727
Tb927.5.297b	Tb927_05_v5.1	122373	129558	+	7186	1262	941	864	2290	2232	2123
Tb927.5.300b	Tb927_05_v5.1	129147	130813	-	1667	420	180	232	355	348	464
Tb927.5.309b	Tb927_05_v5.1	131153	134601	-	3449	864	958	1002	1540	1478	1534
Tb927.5.320	Tb927_05_v5.1	136349	140696	-	4348	387	472	511	494	615	623
Tb927.5.330	Tb927_05_v5.1	141212	146017	-	4806	3967	3589	3417	3039	3624	3392
Tb927.5.340	Tb927_05_v5.1	154642	156905	+	2264	440	455	473	2842	2811	2878
Tb927.5.350	Tb927_05_v5.1	156672	163234	-	6563	171	149	184	186	169	175
Tb927.5.360	Tb927_05_v5.1	163362	165396	-	2035	1544	1637	1563	2933	2882	2702
Tb927.5.370	Tb927_05_v5.1	165524	167564	-	2041	234	226	232	452	391	392
Tb927.5.380	Tb927_05_v5.1	167692	169758	-	2067	0	0	0	0	0	0
Tb927.5.390	Tb927_05_v5.1	177115	180454	+	3340	2048	1737	1656	2584	2223	2313
Tb927.5.400	Tb927_05_v5.1	180582	186103	+	5522	92	58	59	125	104	128
Tb927.5.410	Tb927_05_v5.1	186374	187731	-	1358	711	734	602	971	843	886
Tb927.5.420	Tb927_05_v5.1	187646	189275	-	1630	1361	1291	1228	1845	1620	1731
Tb927.5.430	Tb927_05_v5.1	190259	191425	-	1167	209	295	279	446	411	391
Tb927.5.440	Tb927_05_v5.1	191706	194549	-	2844	6661	9225	12730	19417	18109	18066
Tb927.5.450	Tb927_05_v5.1	196546	198750	-	2205	3551	3627	3312	3468	3480	3401
Tb927.5.460	Tb927_05_v5.1	198569	200156	-	1588	858	765	770	904	969	961
Tb927.5.470	Tb927_05_v5.1	202055	204725	-	2671	2500	3214	3089	2726	3682	3631
Tb927.5.480	Tb927_05_v5.1	205146	207802	-	2657	786	715	766	832	1023	1153
Tb927.5.490	Tb927_05_v5.1	208089	211778	-	3690	2247	2381	2457	2601	2484	2775
Tb927.5.500	Tb927_05_v5.1	212561	217492	-	4932	3226	3902	3932	4896	4777	4570
Tb927.5.510	Tb927_05_v5.1	217645	219775	-	2131	5084	5236	5051	5770	5974	6193
Tb927.5.520	Tb927_05_v5.1	221372	223656	-	2285	2020	1932	2110	1840	1895	1837
Tb927.5.530	Tb927_05_v5.1	223790	226522	-	2733	1914	1721	1678	2019	1884	1864
Tb927.5.540	Tb927_05_v5.1	226524	227593	-	1070	670	614	610	1026	850	918
Tb927.5.550	Tb927_05_v5.1	228316	229739	-	1424	1305	1715	1715	2139	2414	2194
Tb927.5.560	Tb927_05_v5.1	230010	231684	-	1675	1338	1340	1251	1763	1511	1656
Tb927.5.570	Tb927_05_v5.1	231526	239193	-	7668	3896	4551	4583	6172	6124	6222
Tb927.5.580	Tb927_05_v5.1	239313	239915	-	603	3237	2734	2672	4370	3418	3790
Tb927.5.590	Tb927_05_v5.1	240040	241419	-	1380	2696	2330	2336	2834	2384	2428
Tb927.5.600	Tb927_05_v5.1	241529	242029	-	501	919	850	893	1047	816	851
Tb927.5.610	Tb927_05_v5.1	242180	261859	-	19680	2076	1941	1959	2354	2240	2185
Tb927.5.620	Tb927_05_v5.1	263378	265042	-	1665	1112	1217	1266	1355	1407	1502
Tb927.5.630	Tb927_05_v5.1	265196	267524	-	2329	2231	2031	1945	3088	2612	2845
Tb927.5.640	Tb927_05_v5.1	274459	280584	+	6126	3334	3164	2991	4580	4357	4436
Tb927.5.645	Tb927_05_v5.1	278648	279079	+	432	0	0	0	0	0	0
Tb927.5.650	Tb927_05_v5.1	280065	286507	+	6443	831	926	1019	1423	1410	1326
Tb927.5.660	Tb927_05_v5.1	285655	288980	+	3326	1097	851	900	1559	1354	1482
Tb05.30F7.410	Tb927_05_v5.1	288984	293087	-	4104	0	0	0	0	7	0
Tb927.5.670	Tb927_05_v5.1	295027	297952	+	2926	2479	2272	2315	3288	2869	2778
Tb927.5.680	Tb927_05_v5.1	298127	300159	+	2033	2478	2075	2135	3206	2633	2721
Tb927.5.690	Tb927_05_v5.1	300183	302102	+	1920	1134	1161	1152	1948	1589	1738
Tb927.5.700	Tb927_05_v5.1	302214	305828	+	3615	7622	7717	8047	9078	8964	8793
Tb927.5.710	Tb927_05_v5.1	305231	308847	+	3617	2298	2323	2542	3392	2741	3025
Tb927.5.720	Tb927_05_v5.1	309294	310263	+	970	603	586	597	793	716	749
Tb927.5.730	Tb927_05_v5.1	310397	311911	+	1515	1087	987	964	1381	1113	1076
Tb927.5.740	Tb927_05_v5.1	312087	313266	+	1180	3107	2703	2756	2176	1822	2022
Tb927.5.750	Tb927_05_v5.1	313451	314104	+	654	666	648	619	798	598	674
Tb927.5.760	Tb927_05_v5.1	314574	320641	+	6068	4007	4137	4109	5275	6282	6535
Tb927.5.770	Tb927_05_v5.1	320668	322891	+	2224	1749	1575	1637	2188	1873	1842
Tb927.5.780	Tb927_05_v5.1	323412	325372	+	1961	2794	2595	2562	3105	2780	2978
Tb927.5.790	Tb927_05_v5.1	325593	329197	+	3605	2040	2103	1963	2467	2937	3300
Tb927.5.800	Tb927_05_v5.1	329107	330831	+	1725	2180	3101	2974	4178	4166	4065
Tb927.5.810	Tb927_05_v5.1	334792	339703	+	4912	6359	6084	6872	4950	5597	5945
Tb927.5.820	Tb927_05_v5.1	338401	341846	+	3446	830	811	771	1160	975	1014
Tb927.5.830	Tb927_05_v5.1	341968	343784	+	1817	1046	1183	1098	1664	1475	1596
Tb927.5.840	Tb927_05_v5.1	344639	347962	+	3324	2133	2494	2283	2983	2556	2533
Tb927.5.850	Tb927_05_v5.1	348137	350985	+	2849	2592	2671	2601	3580	3014	3112
Tb927.5.860	Tb927_05_v5.1	351110	352719	+	1610	7409	6699	6928	9458	8417	8761
Tb927.5.890	Tb927_05_v5.1	354037	356882	+	2846	1323	1402	1546	2164	1947	1937
Tb927.5.900	Tb927_05_v5.1	357337	359944	+	2608	2340	2376	2476	3301	3205	3090
Tb927.5.910	Tb927_05_v5.1	360637	364259	+	3623	2261	1839	1981	2592	2410	2759
Tb927.5.920	Tb927_05_v5.1	364364	365775	+	1412	1698	1659	1746	1999	1593	1754
Tb927.5.930	Tb927_05_v5.1	366090	371224	+	5135	8898	9013	8809	9401	10033	10018
Tb927.5.940	Tb927_05_v5.1	371396	374089	+	2694	3577	2894	2873	4433	3938	3597
Tb927.5.950	Tb927_05_v5.1	377913	378712	+	800	2693	2415	2370	2799	2579	2641
Tb927.5.960	Tb927_05_v5.1	380153	381213	+	1061	1586	1555	1558	2389	2126	2112
Tb927.5.970	Tb927_05_v5.1	381317	382040	+	724	1496	1295	1296	2171	1699	1643
Tb927.5.980	Tb927_05_v5.1	382105	383031	+	927	2211	2057	1950	2619	2212	2147
Tb927.5.990	Tb927_05_v5.1	383432	384064	+	633	766	760	808	1087	909	945
Tb927.5.1000	Tb927_05_v5.1	385212	386972	+	1761	14914	14112	14042	17243	15448	15863
Tb927.5.1010	Tb927_05_v5.1	387489	392109	+	4621	3650	3472	3597	5171	4812	4814
Tb927.5.1020	Tb927_05_v5.1	392231	394417	+	2187	2518	2452	2530	4309	3459	3668
Tb927.5.1030	Tb927_05_v5.1	394565	395367	+	803	1165	1125	1153	1406	1282	1269
Tb927.5.1040	Tb927_05_v5.1	395825	396552	+	728	394	364	368	462	357	404
Tb927.5.1050	Tb927_05_v5.1	396939	400358	+	3420	2384	2567	2350	2816	3115	3194
Tb927.5.1060	Tb927_05_v5.1	399870	403063	+	3194	13502	12179	12743	11483	11849	11750
Tb927.5.1070	Tb927_05_v5.1	403216	406204	+	2989	1294	1677	1835	2269	2250	2193
Tb927.5.1080	Tb927_05_v5.1	407825	409323	+	1499	1536	1429	1384	1521	1345	1522
Tb927.5.1090	Tb927_05_v5.1	409673	412112	+	2440	5581	6843	7444	7219	7486	7366
Tb927.5.1100	Tb927_05_v5.1	415318	417451	+	2134	3372	4120	4230	4798	4898	4897
Tb927.5.1110	Tb927_05_v5.1	419336	420769	+	1434	28847	23687	23760	27736	22648	24321
Tb927.5.1120	Tb927_05_v5.1	420947	441076	+	20130	3551	2928	2802	4349	3625	3726
Tb927.5.1130	Tb927_05_v5.1	441244	444783	+	3540	3732	3665	3666	3590	4017	4370
Tb927.5.1140	Tb927_05_v5.1	445150	447101	+	1952	2275	2729	2876	2868	2890	3188
Tb927.5.1145	Tb927_05_v5.1	449004	450012	+	1009	749	657	705	790	735	848
Tb927.5.1150	Tb927_05_v5.1	450167	452606	+	2440	3950	3873	3720	3893	3198	3081
Tb927.5.1160	Tb927_05_v5.1	452747	453583	+	837	2331	2206	2324	3459	2825	3013
Tb927.5.1170	Tb927_05_v5.1	455354	455956	+	603	671	600	553	730	605	634
Tb927.5.1180	Tb927_05_v5.1	456310	459055	+	2746	3331	3297	3471	4629	3745	3830
Tb927.5.1200	Tb927_05_v5.1	460201	461827	+	1627	1960	1891	1795	2300	2037	1989
Tb927.5.1210	Tb927_05_v5.1	461801	463732	+	1932	12935	10196	10954	13509	13280	13571
Tb927.5.1220	Tb927_05_v5.1	464258	465227	+	970	866	834	826	1025	948	971
Tb927.5.1230	Tb927_05_v5.1	465363	467604	+	2242	3597	3603	3534	5133	4788	4743
Tb927.5.1240	Tb927_05_v5.1	468202	469516	+	1315	1317	1141	1184	1506	1237	1232
Tb927.5.1250	Tb927_05_v5.1	469672	472184	+	2513	5030	4332	4517	5449	5125	5370
Tb927.5.1260	Tb927_05_v5.1	472304	476079	+	3776	1152	1019	1091	1133	1491	1563
Tb927.5.1270	Tb927_05_v5.1	476769	477768	+	1000	1239	1152	1033	1290	1079	957
Tb927.5.1280	Tb927_05_v5.1	477919	478788	+	870	1603	1448	1445	2112	1825	1804
Tb927.5.1290	Tb927_05_v5.1	479324	480781	+	1458	1185	1166	1083	1948	1666	1708
Tb927.5.1300	Tb927_05_v5.1	481542	484043	+	2502	2608	2814	2970	4237	3938	3960
Tb927.5.1310	Tb927_05_v5.1	484892	486044	+	1153	2042	1963	1967	2157	1819	1885
Tb927.5.1320	Tb927_05_v5.1	487419	490066	+	2648	2341	2041	2159	2914	2354	2429
Tb927.5.1330	Tb927_05_v5.1	490231	493354	+	3124	2114	1973	2040	2712	2229	2453
Tb927.5.1340	Tb927_05_v5.1	493679	496303	+	2625	2488	2233	2213	3028	2531	2703
Tb927.5.1350	Tb927_05_v5.1	496432	498141	+	1710	2126	1936	1964	2431	1991	2213
Tb927.5.1360	Tb927_05_v5.1	498288	499623	+	1336	3306	2494	2500	3929	3727	4182
Tb927.5.1370	Tb927_05_v5.1	499824	500612	+	789	745	638	621	906	765	824
Tb927.5.1380	Tb927_05_v5.1	501083	502588	+	1506	680	587	551	942	779	778
Tb927.5.1390	Tb927_05_v5.1	505659	507016	-	1358	3	0	4	2	3	4
Tb927.5.1400	Tb927_05_v5.1	507402	508174	-	773	1	0	2	1	0	1
Tb927.5.1410	Tb927_05_v5.1	508589	509949	-	1361	0	3	5	15	5	0
Tb927.5.1420	Tb927_05_v5.1	510341	511113	-	773	1	0	7	6	4	3
Tb927.5.1430	Tb927_05_v5.1	511528	512891	-	1364	4	2	3	5	1	0
Tb927.5.1440	Tb927_05_v5.1	513285	514204	-	920	8	3	9	11	6	5
Tb927.5.1450	Tb927_05_v5.1	516166	520286	-	4121	3002	2815	3124	2557	2517	2448
Tb927.5.1460	Tb927_05_v5.1	520969	522614	-	1646	4283	3986	4542	4693	3964	4072
Tb927.5.1470	Tb927_05_v5.1	522981	524982	-	2002	4190	4466	4334	4748	4705	4792
Tb927.5.1480	Tb927_05_v5.1	525222	527447	-	2226	771	432	368	681	725	698
Tb927.5.1490	Tb927_05_v5.1	527474	531803	-	4330	564	795	908	1034	1387	1568
Tb927.5.1500	Tb927_05_v5.1	531979	534701	-	2723	1117	1207	1110	1584	1336	1465
Tb927.5.1510	Tb927_05_v5.1	534219	535930	-	1712	1804	1860	1692	2497	2055	2225
Tb927.5.1520	Tb927_05_v5.1	536262	539010	-	2749	5259	6179	6206	7317	7189	7272
Tb927.5.1530	Tb927_05_v5.1	539207	541060	-	1854	2022	1736	1599	2291	1878	2020
Tb927.5.1540	Tb927_05_v5.1	540972	543465	-	2494	1521	1457	1387	1876	1528	1592
Tb927.5.1550	Tb927_05_v5.1	543987	545810	-	1824	2527	2400	2549	3158	2862	2993
Tb927.5.1560	Tb927_05_v5.1	545972	548567	-	2596	2333	2546	2566	2869	2518	2462
Tb927.5.1570	Tb927_05_v5.1	548837	552161	-	3325	2392	2258	2453	3495	3363	3538
Tb927.5.1580	Tb927_05_v5.1	552260	555599	-	3340	2331	2115	2126	2982	2834	2863
Tb927.5.1590	Tb927_05_v5.1	562241	563224	+	984	936	696	683	896	882	839
Tb927.5.1600	Tb927_05_v5.1	564982	567799	+	2818	2713	2270	2377	3744	3425	3310
Tb927.5.1610	Tb927_05_v5.1	568154	568951	+	798	34593	31034	30039	41407	30040	32340
Tb927.5.1620	Tb927_05_v5.1	569207	570410	+	1204	1544	1454	1209	2038	1770	1836
Tb927.5.1630	Tb927_05_v5.1	570584	571496	+	913	1810	1530	1537	2268	2024	1977
Tb927.5.1640	Tb927_05_v5.1	571653	574319	+	2667	1659	1807	1955	3492	3106	3196
Tb927.5.1650	Tb927_05_v5.1	574781	576916	+	2136	856	1123	1270	1387	1669	1719
Tb927.5.1660	Tb927_05_v5.1	580736	583834	+	3099	6812	6057	6359	7874	8446	8829
Tb927.5.1670	Tb927_05_v5.1	584184	585232	+	1049	1030	994	898	1451	1272	1235
Tb927.5.1680	Tb927_05_v5.1	585799	591815	+	6017	3729	4043	4209	5457	5335	5575
Tb927.5.1690	Tb927_05_v5.1	591871	594676	+	2806	4136	4254	4000	5406	5365	5455
Tb927.5.1700	Tb927_05_v5.1	594811	597911	+	3101	3720	3403	3342	3427	3682	3908
Tb927.5.1710	Tb927_05_v5.1	597756	598939	+	1184	10920	10109	10869	9054	8098	8137
Tb927.5.1720	Tb927_05_v5.1	600077	601997	+	1921	4395	4140	4168	4723	3997	4198
Tb927.5.1730	Tb927_05_v5.1	602452	603281	+	830	2259	2255	2290	2891	2959	2867
Tb927.5.1740	Tb927_05_v5.1	603407	604091	+	685	1438	1146	967	1437	1464	1581
Tb927.5.1750	Tb927_05_v5.1	604221	606194	+	1974	1511	1408	1383	2024	1689	1659
Tb927.5.1760	Tb927_05_v5.1	606341	609254	+	2914	2087	2674	2907	2706	2990	2986
Tb927.5.1770	Tb927_05_v5.1	609952	612212	+	2261	5283	4168	3788	5085	3831	4151
Tb927.5.1780	Tb927_05_v5.1	612331	614793	+	2463	8800	8133	7731	8292	7335	7673
Tb927.5.1790	Tb927_05_v5.1	615007	617214	+	2208	5628	5804	5362	6876	5859	6085
Tb927.5.1800	Tb927_05_v5.1	617331	617967	+	637	1611	1314	1274	1835	1386	1424
Tb927.5.1810	Tb927_05_v5.1	618076	620849	+	2774	5315	4874	4524	5661	4767	4864
Tb927.5.1820	Tb927_05_v5.1	621014	621511	+	498	12386	11057	10598	14120	10126	11450
Tb927.5.1830	Tb927_05_v5.1	622146	625006	+	2861	2011	1772	1639	2019	1583	1718
Tb927.5.1840	Tb927_05_v5.1	625114	625779	+	666	1460	1139	1137	2062	1800	1852
Tb927.5.1850	Tb927_05_v5.1	625890	635424	+	9535	2257	2361	2379	3844	3804	3968
Tb927.5.1860	Tb927_05_v5.1	635578	637245	+	1668	1510	1429	1356	1954	1560	1626
Tb927.5.1870	Tb927_05_v5.1	637389	640354	+	2966	3423	2994	3060	4472	3805	4035
Tb927.5.1880	Tb927_05_v5.1	640469	641400	+	932	2374	2185	2208	2902	2548	2605
Tb927.5.1890	Tb927_05_v5.1	641564	646188	+	4625	3271	3250	3369	4560	4481	4596
Tb927.5.1900	Tb927_05_v5.1	646310	648837	+	2528	4855	4840	4766	6363	5795	5876
Tb927.5.1910	Tb927_05_v5.1	649016	652553	+	3538	2401	2197	2206	3235	2888	2888
Tb927.5.1920	Tb927_05_v5.1	652976	655145	+	2170	2335	2105	2109	2978	2410	2586
Tb927.5.1930	Tb927_05_v5.1	655259	656112	+	854	3142	2945	2844	4710	3870	3934
Tb927.5.1940	Tb927_05_v5.1	656923	658441	+	1519	2818	2513	2504	2914	2692	2931
Tb927.5.1950	Tb927_05_v5.1	658717	662483	+	3767	1262	1378	1360	1781	2044	2000
Tb927.5.1960	Tb927_05_v5.1	662943	664496	+	1554	1109	994	1048	1459	1259	1248
Tb927.5.1970	Tb927_05_v5.1	664675	665766	+	1092	504	628	657	666	774	809
Tb927.5.1980	Tb927_05_v5.1	668395	672728	+	4334	1857	1857	1817	2115	2271	2403
Tb927.5.1990	Tb927_05_v5.1	671000	674892	+	3893	1016	998	965	1219	1164	1299
Tb927.5.2000	Tb927_05_v5.1	677645	682210	+	4566	272	441	546	477	857	1007
Tb927.5.2010	Tb927_05_v5.1	685760	686916	+	1157	892	584	535	1022	852	883
Tb927.5.2015	Tb927_05_v5.1	687494	688087	+	594	1	0	0	0	0	0
Tb927.5.2020	Tb927_05_v5.1	688176	702305	-	14130	1428	1028	1093	1181	962	947
Tb927.5.2016	Tb927_05_v5.1	690001	690597	+	597	0	0	0	0	0	0
Tb927.5.2017	Tb927_05_v5.1	692489	693085	+	597	0	0	0	0	0	0
Tb927.5.2030	Tb927_05_v5.1	701366	703878	-	2513	2585	2365	2398	2420	2190	2146
Tb927.5.2040	Tb927_05_v5.1	704746	706019	-	1274	1797	1527	1615	2163	1712	1831
Tb927.5.2050	Tb927_05_v5.1	706135	707405	-	1271	2412	2186	2228	2370	2015	1869
Tb927.5.2060	Tb927_05_v5.1	707573	709968	-	2396	3015	3473	3380	4019	3570	3621
Tb927.5.2070	Tb927_05_v5.1	710143	712376	-	2234	3031	2939	2874	3828	3276	3332
Tb927.5.2080	Tb927_05_v5.1	712520	715001	-	2482	7418	7437	7629	7365	7040	7115
Tb927.5.2090	Tb927_05_v5.1	716294	720202	-	3909	2994	3556	3612	4799	5115	5101
Tb927.5.2100	Tb927_05_v5.1	720529	722027	-	1499	3296	2980	2920	3796	3078	3289
Tb927.5.2110	Tb927_05_v5.1	722185	722986	-	802	1186	1218	1189	1748	1525	1691
Tb927.5.2120	Tb927_05_v5.1	723650	728529	-	4880	4534	4695	4668	5452	5603	5867
Tb927.5.2130	Tb927_05_v5.1	727259	730580	-	3322	1818	1700	1705	2158	1930	2000
Tb927.5.2140	Tb927_05_v5.1	732077	735272	-	3196	2467	3197	3135	3929	3668	3999
Tb927.5.2150	Tb927_05_v5.1	734758	737200	-	2443	2481	2109	2155	2677	2566	2634
Tb927.5.2160	Tb927_05_v5.1	747905	748486	+	582	1745	973	988	860	965	1271
Tb927.5.2170	Tb927_05_v5.1	749382	750025	+	644	4	4	6	4	8	4
Tb927.5.2180	Tb927_05_v5.1	750145	751747	+	1603	0	0	0	1	0	0
Tb927.5.2190	Tb927_05_v5.1	751870	753225	+	1356	0	0	0	0	1	0
Tb927.5.2200	Tb927_05_v5.1	753564	754207	+	644	0	0	0	0	0	0
Tb927.5.2210	Tb927_05_v5.1	754327	755818	+	1492	0	0	0	0	0	1
Tb927.5.2220	Tb927_05_v5.1	756052	757407	+	1356	0	0	0	0	2	0
Tb927.5.2230	Tb927_05_v5.1	757746	758389	+	644	0	0	0	0	0	0
Tb927.5.2240	Tb927_05_v5.1	758509	760000	+	1492	0	0	0	2	2	0
Tb927.5.2250	Tb927_05_v5.1	760234	761589	+	1356	0	0	0	2	0	1
Tb927.5.2260	Tb927_05_v5.1	761928	762699	+	772	4134	2959	2858	2130	2163	2220
Tb927.5.2270	Tb927_05_v5.1	762812	764433	+	1622	860	859	760	1180	1038	1027
Tb927.5.2280	Tb927_05_v5.1	764619	766211	+	1593	1473	1400	1345	1730	1529	1649
Tb927.5.2290	Tb927_05_v5.1	766331	773163	+	6833	2663	2974	3163	3971	3768	3809
Tb927.5.2300	Tb927_05_v5.1	773622	777872	+	4251	1114	1251	1296	1494	1468	1485
Tb927.5.2310	Tb927_05_v5.1	778340	780991	+	2652	967	1064	1115	1385	1234	1310
Tb927.5.2320	Tb927_05_v5.1	781674	785018	+	3345	7193	7261	7539	7829	7598	7327
Tb927.5.2325	Tb927_05_v5.1	785166	786324	+	1159	1022	900	921	1146	1169	1143
Tb927.5.2330	Tb927_05_v5.1	786579	800194	+	13616	1820	2077	2152	2738	2616	2759
Tb927.5.2340	Tb927_05_v5.1	800573	802489	+	1917	594	572	546	716	655	622
Tb927.5.2350	Tb927_05_v5.1	803258	805899	+	2642	732	634	681	786	788	811
Tb927.5.2360	Tb927_05_v5.1	805945	811523	+	5579	398	382	365	456	626	649
Tb927.5.2370	Tb927_05_v5.1	811918	813505	+	1588	1433	1256	1220	2465	2094	2051
Tb927.5.2380	Tb927_05_v5.1	813677	814904	+	1228	2283	2085	2123	3076	2611	2535
Tb927.5.2390	Tb927_05_v5.1	815126	817780	+	2655	829	796	708	1359	1611	1712
Tb927.5.2400	Tb927_05_v5.1	818041	823848	+	5808	1741	1979	1999	3061	4026	4500
Tb927.5.2410	Tb927_05_v5.1	824283	830177	+	5895	3627	3905	4192	7118	8106	8323
Tb927.5.2420	Tb927_05_v5.1	830293	833301	+	3009	2617	2389	2413	4604	3803	3849
Tb927.5.2430	Tb927_05_v5.1	833961	836161	+	2201	9640	9786	9528	14769	12768	13583
Tb927.5.2440	Tb927_05_v5.1	837031	840596	+	3566	993	1307	1449	2455	2528	2647
Tb927.5.2460	Tb927_05_v5.1	846776	848337	+	1562	1159	1091	1016	2251	1968	2042
Tb927.5.2470	Tb927_05_v5.1	848755	850328	+	1574	709	794	783	1440	1386	1439
Tb927.5.2480	Tb927_05_v5.1	851872	853750	+	1879	189	202	233	346	449	519
Tb927.5.2500	Tb927_05_v5.1	860099	864778	+	4680	1427	1591	1385	2554	2911	3107
Tb927.5.2510	Tb927_05_v5.1	865080	869601	+	4522	3432	3649	3541	6499	6313	6179
Tb927.5.2520	Tb927_05_v5.1	870245	873182	+	2938	1752	1740	1837	3098	2549	2525
Tb927.5.2530	Tb927_05_v5.1	873482	877991	+	4510	4186	4032	3998	6070	5420	5199
Tb927.5.2540	Tb927_05_v5.1	878116	879654	+	1539	1098	876	936	1970	1762	1767
Tb927.5.2550	Tb927_05_v5.1	880054	881604	+	1551	2949	2663	2521	3395	2861	3254
Tb927.5.2560	Tb927_05_v5.1	881586	882313	+	728	3922	3229	3393	3053	2883	3104
Tb927.5.2570	Tb927_05_v5.1	882439	884911	+	2473	8728	7955	8604	12957	11874	11877
Tb927.5.2580	Tb927_05_v5.1	885580	886593	+	1014	1471	1359	1368	2416	2479	2409
Tb927.5.2590	Tb927_05_v5.1	887821	888850	+	1030	977	729	702	1181	1104	1188
Tb927.5.2600	Tb927_05_v5.1	888984	892234	+	3251	2068	1904	1847	3395	2934	2980
Tb927.5.2610	Tb927_05_v5.1	892305	893344	+	1040	755	752	804	1648	1563	1607
Tb927.5.2620	Tb927_05_v5.1	894370	900032	+	5663	772	825	887	1247	1725	1930
Tb927.5.2630	Tb927_05_v5.1	901003	901824	+	822	487	448	414	950	819	857
Tb927.5.2640	Tb927_05_v5.1	902279	903345	+	1067	1107	876	863	1426	1177	1187
Tb927.5.2650	Tb927_05_v5.1	903480	905724	+	2245	1685	1515	1350	2975	2524	2444
Tb927.5.2660	Tb927_05_v5.1	905689	908338	+	2650	4057	3616	3348	6023	4943	5257
Tb927.5.2670	Tb927_05_v5.1	908668	909493	+	826	913	800	769	1418	1043	1179
Tb927.5.2680	Tb927_05_v5.1	909594	911866	+	2273	1450	1430	1319	3038	2599	2740
Tb927.5.2690	Tb927_05_v5.1	912392	913472	+	1081	1098	852	800	1746	1471	1456
Tb927.5.2700	Tb927_05_v5.1	913637	914950	+	1314	2263	1793	1648	2984	2572	2695
Tb927.5.2710	Tb927_05_v5.1	915080	918027	+	2948	976	1076	959	2200	2034	1889
Tb927.5.2720	Tb927_05_v5.1	918516	919951	+	1436	3546	3374	3349	5170	4568	4893
Tb927.5.2730	Tb927_05_v5.1	920288	922451	+	2164	1120	1022	893	1661	1725	1681
Tb927.5.2740	Tb927_05_v5.1	922616	924057	+	1442	1301	1278	1242	2582	2350	2386
Tb927.5.2750	Tb927_05_v5.1	925022	927142	+	2121	1061	1067	1043	2048	1871	2031
Tb927.5.2760	Tb927_05_v5.1	926672	928860	+	2189	847	650	628	1382	1114	1140
Tb927.5.2770	Tb927_05_v5.1	933722	935182	-	1461	1962	1683	1695	2292	1881	2044
Tb927.5.2780	Tb927_05_v5.1	935093	937903	-	2811	4721	4138	4164	4982	4464	4629
Tb927.5.2790	Tb927_05_v5.1	939446	942152	-	2707	2091	2187	2329	2896	2627	2783
Tb927.5.2800	Tb927_05_v5.1	942615	945875	-	3261	3616	3314	3484	4078	3523	3790
Tb927.5.2810	Tb927_05_v5.1	946004	947046	-	1043	1025	827	798	964	845	887
Tb927.5.2820	Tb927_05_v5.1	947450	951689	-	4240	2761	2439	2401	3037	3269	3307
Tb927.5.2830	Tb927_05_v5.1	951796	952618	-	823	731	673	579	838	644	624
Tb927.5.2840	Tb927_05_v5.1	952830	953360	-	531	592	479	416	644	496	532
Tb927.5.2850	Tb927_05_v5.1	954147	955716	-	1570	4266	4530	4681	4593	4147	4329
Tb927.5.2860	Tb927_05_v5.1	955842	958069	-	2228	1991	1588	1572	2288	1970	2141
Tb927.5.2870	Tb927_05_v5.1	959902	961357	-	1456	285	411	425	607	738	662
Tb927.5.2880	Tb927_05_v5.1	962196	962811	-	616	587	748	656	979	899	898
Tb927.5.2890	Tb927_05_v5.1	963583	970325	-	6743	4247	4448	4398	5185	5182	5360
Tb927.5.2900	Tb927_05_v5.1	971002	973702	-	2701	1855	1636	1562	1952	1909	1957
Tb927.5.2910	Tb927_05_v5.1	980390	980981	+	592	639	520	521	672	623	623
Tb927.5.2920	Tb927_05_v5.1	981186	982595	+	1410	1243	969	837	1340	1200	1143
Tb927.5.2930	Tb927_05_v5.1	982801	984100	+	1300	17189	14673	15409	11921	9981	10453
Tb927.5.2940	Tb927_05_v5.1	984212	985898	+	1687	9024	8911	9299	11635	10713	10982
Tb927.5.2950	Tb927_05_v5.1	986415	989109	+	2695	3296	3508	3382	5290	4797	4911
Tb927.5.2960	Tb927_05_v5.1	989275	990676	+	1402	4271	4477	4317	5675	5027	5044
Tb927.5.2970	Tb927_05_v5.1	991122	993844	+	2723	2390	2552	2337	3489	2894	2986
Tb927.5.2980	Tb927_05_v5.1	994046	998146	+	4101	2453	2711	2703	3871	3397	3622
Tb927.5.2990	Tb927_05_v5.1	998287	999500	+	1214	1945	1840	1820	2335	2061	2006
Tb927.5.3000	Tb927_05_v5.1	999760	1000955	+	1196	1774	1582	1546	2037	1663	1798
Tb927.5.3010	Tb927_05_v5.1	1001119	1002695	+	1577	1950	2020	1966	2496	2124	2157
Tb927.5.3020	Tb927_05_v5.1	1003536	1005094	+	1559	1320	1301	1287	1640	1420	1528
Tb927.5.3030	Tb927_05_v5.1	1005199	1010226	+	5028	3492	3746	3907	4939	5116	4946
Tb927.5.3040	Tb927_05_v5.1	1010382	1011257	+	876	1860	1964	1919	1868	1623	1765
Tb927.5.3050	Tb927_05_v5.1	1011965	1014473	+	2509	2715	2742	2701	3048	2653	2465
Tb927.5.3060	Tb927_05_v5.1	1014606	1015625	+	1020	1053	897	993	1166	909	925
Tb927.5.3070	Tb927_05_v5.1	1015819	1017829	+	2011	2936	2821	2727	4179	3621	3865
Tb927.5.3080	Tb927_05_v5.1	1018435	1019750	+	1316	1332	1213	1314	1672	1417	1557
Tb927.5.3090	Tb927_05_v5.1	1019833	1020489	+	657	6717	5527	5552	5088	4001	4172
Tb927.5.3100	Tb927_05_v5.1	1020469	1025364	-	4896	1362	1283	1133	1899	1653	1687
Tb927.5.3110	Tb927_05_v5.1	1025275	1026662	-	1388	1016	929	916	1246	1016	1003
Tb927.5.3120	Tb927_05_v5.1	1027433	1028494	-	1062	4389	3806	3901	4753	4386	4461
Tb927.5.3130	Tb927_05_v5.1	1029593	1033275	-	3683	859	857	858	1041	1352	1375
Tb927.5.3140	Tb927_05_v5.1	1033545	1034316	-	772	1942	1537	1542	2381	1706	1994
Tb927.5.3150	Tb927_05_v5.1	1034430	1040685	-	6256	3577	4079	4019	5562	5487	5417
Tb927.5.3160	Tb927_05_v5.1	1041865	1046397	-	4533	4994	5381	5555	6062	6140	5867
Tb927.5.3170	Tb927_05_v5.1	1046421	1050207	-	3787	5392	4847	4913	5651	5681	5674
Tb927.5.3180	Tb927_05_v5.1	1051044	1051611	-	568	252	253	275	392	350	394
Tb927.5.3190	Tb927_05_v5.1	1051916	1052697	-	782	927	714	655	1092	854	946
Tb927.5.3200	Tb927_05_v5.1	1052816	1054641	-	1826	996	979	974	1960	1793	1723
Tb927.5.3210	Tb927_05_v5.1	1055536	1056120	-	585	2284	2177	2161	3033	2613	2789
Tb927.5.3220	Tb927_05_v5.1	1056037	1057777	-	1741	2341	2121	2079	3829	3230	3370
Tb927.5.3230	Tb927_05_v5.1	1058296	1064868	-	6573	5219	6048	6029	7489	7141	7144
Tb927.5.3240	Tb927_05_v5.1	1065640	1068562	-	2923	3096	3402	3202	4309	3806	3729
Tb927.5.3250	Tb927_05_v5.1	1069604	1074290	-	4687	3206	3736	4373	4783	5201	5092
Tb927.5.3260	Tb927_05_v5.1	1075430	1080296	-	4867	2774	3320	3485	4398	4706	4576
Tb927.5.3270	Tb927_05_v5.1	1080439	1083160	-	2722	2403	2353	2312	3401	2566	2632
Tb927.5.3280	Tb927_05_v5.1	1083945	1087829	-	3885	3416	3943	3959	5602	5002	5032
Tb927.5.3290	Tb927_05_v5.1	1088731	1094274	-	5544	1716	1881	2103	1883	2155	2153
Tb927.5.3300	Tb927_05_v5.1	1095351	1096095	-	745	1308	1636	1488	1539	1434	1489
Tb927.5.3310	Tb927_05_v5.1	1096205	1098094	-	1890	2330	1988	1895	2281	2302	2249
Tb927.5.3320	Tb927_05_v5.1	1098222	1103130	-	4909	2173	2318	2210	3526	3466	3694
Tb927.5.3330	Tb927_05_v5.1	1103247	1118742	-	15496	6530	6820	7101	7853	8254	8190
Tb927.5.3340	Tb927_05_v5.1	1119351	1119807	-	457	922	951	949	922	690	668
Tb927.5.3350	Tb927_05_v5.1	1120003	1122000	-	1998	7999	6653	6914	7760	7073	7390
Tb927.5.3360	Tb927_05_v5.1	1121692	1123713	-	2022	2107	1823	1805	2295	1834	1985
Tb927.5.3370	Tb927_05_v5.1	1124119	1126164	-	2046	2103	1833	1891	2470	2047	2065
Tb927.5.3380	Tb927_05_v5.1	1126956	1128779	-	1824	2293	2365	2360	2518	2212	2281
Tb927.5.3400	Tb927_05_v5.1	1130510	1134466	-	3957	7837	8655	8754	10280	9921	10155
Tb927.5.3410	Tb927_05_v5.1	1134628	1135665	-	1038	1498	1543	1358	1657	1323	1407
Tb927.5.3420	Tb927_05_v5.1	1136146	1138140	-	1995	2007	1952	2067	2939	2357	2612
Tb927.5.3430	Tb927_05_v5.1	1138330	1141265	-	2936	2721	2477	2615	4232	3245	3564
Tb927.5.3440	Tb927_05_v5.1	1141521	1143330	-	1810	225	158	137	166	229	234
Tb927.5.3450	Tb927_05_v5.1	1143458	1145492	-	2035	3433	3252	3191	5442	4669	4559
Tb927.5.3460	Tb927_05_v5.1	1145590	1147469	-	1880	1514	1442	1393	2065	1887	1938
Tb927.5.3470	Tb927_05_v5.1	1147679	1149163	-	1485	2619	2309	2257	3058	2547	2572
Tb927.5.3480	Tb927_05_v5.1	1149759	1151432	-	1674	1361	1371	1467	2219	1885	1962
[truncated: 6,453 more rows]
