# Supplementary material for: Role of the RNA-binding protein ZC3H41 in the regulation of ribosomal protein messenger RNAs in trypanosomes
Source: Parasit Vectors. 2023 Mar 31;16:118. doi: 10.1186/s13071-023-05728-x (PMC10064699; doi:10.1186/s13071-023-05728-x)
Supplement: Supplementary file 9 — Additional file 9: Table S5. Transcripts associated with the ZC3H41/Z41AP complex. [file 13071_2023_5728_MOESM9_ESM.xlsx]

## Sheet: Hoja1
Additional file 9. Table S5. Transcripts associated with ZC3H41/Z41AP complex.
Analysis of enriched transcripts was carried out using either MACS2 or edgeR. Those transcripts with a MACS2 score > 7000
(highlighed in beige) were considered as highly likely to be genuine ZC3H41/Z41AP targets.
Transcripts assayed by qRT-PCR are indicated in bold-face; proteins assayed by western blot are shown underlined.
GeneID	description	MACS2_score	logFC_edgeR
Tb927.6.720	40S ribosomal protein L14, putative	74113	3.9
Tb927.9.14370	60S ribosomal protein L26/L24, putative	54233	2.8
Tb927.9.2020	60S ribosomal protein L38, putative	51279	3.3
Tb927.3.5050	60S ribosomal protein L4	38504	3.1
Tb927.9.15170	60S ribosomal protein L5, putative	37810	2.8
Tb927.10.13500	60S ribosomal protein L10a/L1	32428	3.1
Tb927.9.15110	60S ribosomal protein L5, putative	32029	3.1
Tb927.11.4300	60S ribosomal protein L18, putative	30933	2.6
Tb927.11.4820	60S ribosomal protein L17/L22, putative	29061	2.6
Tb927.11.3590	40S ribosomal protein S4, putative	28483	2
Tb927.11.14130	ribosomal protein L18, putative	28441	2.3
Tb927.10.9880	60S ribosomal protein L18, putative	28378	2.5
Tb927.9.14000	60S ribosomal protein L12/L11, putative	28207	2.4
Tb927.11.6180	60S ribosomal protein L28e, putative	25798	2.1
Tb927.11.6140	40S ribosomal protein S15A, putative	23926	2
Tb927.2.5060	GTP binding protein, putative (ribosome binding ATPase)	22752	2.5
Tb927.9.15210	ribosomal protein L36e, putative	22439	2.3
Tb927.11.9710	60S ribosomal protein L10a/L1, putative	22350	2.3
Tb927.11.14020	nuclear RNA binding domain 2 (NRBD2, p37; constituent of the ribosome)	22336	1.9
Tb927.10.2840	ribosomal protein S25, putative	21012	2.1
Tb927.11.3600	40S ribosomal protein S4, putative	20949	2.3
Tb927.10.5030	ubiquitin/ribosomal protein S27a, putative	19772	1.9
Tb927.8.1110	40S ribosomal protein S9, putative	19749	2
Tb927.10.11390	60S ribosomal protein L6, putative	19745	1.5
Tb927.11.7705	ribosomal protein S11, putative	18220	2
Tb927.7.2340	40S ribosomal protein S15, putative	17906	2.1
Tb927.11.9700	transcription factor BTF3, putative	17904	2.2
Tb927.4.1860	ribosomal protein S19, putative	17753	1.6
Tb927.8.4650	hypothetical protein, conserved	17449	3
Tb927.11.11725	ribosomal protein S14/S29e	17078	1.8
Tb927.10.3930	40S ribosomal protein S3A, putative	16761	1.6
Tb927.8.6030	60S ribosomal protein L12/L11, putative	16645	1.5
Tb927.10.10370	hypothetical protein, conserved	16229	2.5
Tb927.10.1590	ribosomal protein L36, putative	16183	1.9
Tb927.11.11230	60S ribosomal protein L14, putative	16094	1.8
Tb927.10.4110	60S ribosomal protein L30	16019	1.5
Tb927.10.11540	40S ribosomal protein S3, putative	15614	1.3
Tb927.9.8420	QM-like protein (ribosomal protein L16/L10e)	15511	2.4
Tb927.10.5610	40S ribosomal protein S9, putative	14413	1.6
Tb927.10.190	40S ribosomal protein S6e, putative	13965	1.5
Tb927.10.560	40S ribosomal proteins S11, putative	13794	1.6
Tb927.6.4340	small nuclear ribonucleoprotein, putative	13746	2.5
Tb927.9.11410	60S ribosomal protein L23, putative	12651	2.3
Tb927.11.1860	histone H1	12486	2
Tb927.7.2370	40S ribosomal protein S15, putative	12461	2.1
Tb927.11.680	ribosomal protein L21E (60S), putative	12339	1.4
Tb927.6.4690	60S ribosomal protein L9/L6e, putative	12146	1.4
Tb927.10.11210	hypothetical protein, conserved (tRNA methyltransferase complex, TRM82)	11971	1.9
Tb927.4.3830	hypothetical protein, conserved	11464	3
Tb927.9.3930	hypothetical protein, conserved	11281	2.5
Tb927.8.1330	60S ribosomal protein L7a, putative	11071	2
Tb927.3.1370	40S ribosomal protein S25, putative	10990	1.3
Tb927.10.3940	40S ribosomal protein S3A, putative	10868	1.4
Tb927.9.11380	60S ribosomal protein L23, putative	10755	1.7
Tb927.11.10025	60S ribosomal protein L29, putative	10630	1.2
Tb927.6.2050	Ribosome biogenesis regulatory protein RRS1	10552	2.4
Tb927.8.6180	60S ribosomal protein L26/L24, putative	10338	1.2
Tb927.11.1800	histone H1	10321	2.1
Tb927.10.5460	60S ribosomal protein L24, putative	10290	1.4
Tb927.7.1050	40S ribosomal protein S16/S9, putative	10128	1.5
Tb927.10.10750	metallo-peptidase, Clan MC, Family M14, putative	9858	1.9
Tb927.10.1090	40S ribosomal protein S23/S12, putative	9817
Tb927.4.3110	tRNA-dihydrouridine synthase 4, putative	9711	3.6
Tb927.4.2030	DNA/RNA-binding protein Alba 4	9709	1.1
Tb927.7.3240	Mitochondrial SSU ribosomal protein, putative	9702	2.4
Tb927.11.16280	60S ribosomal protein L8/L2, putative	9633	1.2
Tb927.10.3280	60S ribosomal proteins L38, putative	9405	1.1
Tb927.9.3990	ribosomal protein S7, putative	9398	2
Tb927.9.15420	60S ribosomal protein L32e	9345	1.1
Tb927.8.6033	ribosomal protein L41, putative	9304	1.5
Tb927.7.1750	60S ribosomal protein L7, putative	9232	1.5
Tb927.10.9800	60S ribosomal protein L22e	9183	1.2
Tb927.10.14660	hypothetical protein, conserved	9150	2.6
Tb927.11.8200	ribosomal protein S26e, putative	9106	1.1
Tb927.11.2060	60S acidic ribosomal protein P0, putative	9024	2.1
Tb927.9.4960	hypothetical protein, conserved	8987	1.2
Tb927.11.4290	40S ribosomal protein S12	8937	1.4
Tb927.10.4120	60S ribosomal protein L30	8878	1.6
Tb927.10.11330	EF-hand domain pair, putative	8871	2
Tb927.10.15120	40S ribosomal protein S13, putative	8616
Tb927.10.7330	40S ribosomal protein S24E, putative	8581
Tb927.10.13517	40S ribosomal protein S27-like/S17e, putative	8436	1.3
Tb927.8.2830	Kinetoplastid kinetochore protein 25	8245	1.7
Tb927.6.4020	hypothetical protein, conserved	8218	1.8
Tb927.8.7860	4.6.1.1 (Adenylate cyclase)	8144	2
Tb927.11.4370	hypothetical protein, conserved	8020	2.8
Tb927.6.5130	60S acidic ribosomal protein P2, putative	8014	1.5
Tb927.4.4910	5.3.3.8 (Delta(3)-Delta(2)-enoyl-CoA isomerase)	7908	1.4
Tb927.10.9780	ATP-dependent DEAD/H RNA helicase, putative	7854	1.7
Tb927.8.6150	40S ribosomal protein S8, putative	7709	1.2
Tb927.11.10030	60S ribosomal protein L29, putative	7536	1.6
Tb927.5.3140	hypothetical protein, conserved	7525	2.3
Tb927.10.10250	EP2 procyclin	7507	1.4
Tb927.9.6910	hypothetical protein, conserved	7460	2.2
Tb927.9.13785	kinetoplastid membrane protein 11-5	7448
Tb927.5.1610	60S ribosomal protein L13a, putative	7428	1.2
Tb927.8.4630	hypothetical protein, conserved	7403	2
Tb927.11.6300	40S ribosomal protein S5, putative	7398
Tb927.9.7620	60S ribosomal protein L11, putative	7340
Tb927.10.9370	hypothetical protein, conserved	7205	2.4
Tb927.3.3320	60S ribosomal protein L13e, putative	7161	2.1
Tb927.11.11820	40S ribosomal protein S17, putative	7101	1.8
Tb927.10.4450	stress-inducible protein STI1-like, putative	7069	1.6
Tb927.10.11140	hypothetical protein, conserved	7050	1.4
Tb927.11.13990	1.1.1.271 (GDP-L-fucose synthase)	6893	2.8
Tb927.10.14210	TFIIH basal transcription factor subunit	6870	1.9
Tb927.8.5880	eukaryotic translation initiation factor 1A, putative	6829	2
Tb927.6.4980	40S ribosomal protein S14	6745	1.2
Tb927.8.7000	E1-like ubiquitin-activating enzyme, putative	6708	1.9
Tb927.9.9120	2.1.1.33 (tRNA (guanine(46)-N(7))-methyltransferase), TRM8 homologue	6690	1.7
Tb927.5.390	75 kDa invariant surface glycoprotein, putative	6675	2.9
Tb927.10.12680	60S ribosomal protein L34, putative	6641
Tb927.4.3580	Transcription factor Pcc1, putative	6607	2
Tb927.7.5180	60S ribosomal protein L23a, putative	6559	1.2
Tb927.8.1340	60S ribosomal protein L7a, putative	6544	2.4
Tb927.11.3230	60S ribosomal protein L44e	6487
Tb927.10.13530	hypothetical protein	6397
Tb927.3.860	Acyl carrier protein, mitochondrial	6290	1.1
Tb927.9.15010	NADH dehydrogenase (ubiquinone) 1 beta subcomplex subunit, putative	6264	1.7
Tb927.2.4955	unspecified product	6151	2.4
Tb927.7.6760	hypothetical protein, conserved	6121	1.9
Tb927.10.6370	60S ribosomal proteins L37e, putative	6112
Tb927.11.9730	60S ribosomal protein L34, putative	6093
Tb927.3.4760	dynamin-1-like protein	6047
Tb927.7.230	40S ribosomal protein S33/S28e, putative	6029	1.4
Tb927.11.6490	hypothetical protein, conserved	6001	2.1
Tb927.5.630	3.1.3.2 (Acid phosphatase)	5950
Tb927.10.9390	Macrocin-O-methyltransferase (TylF), putative	5875	3.1
Tb927.9.9210	60S ribosomal protein L37, putative	5853	1.3
Tb927.11.15090	hypothetical protein, conserved	5838	1.5
Tb927.8.2730	hypothetical protein, conserved	5836	2.1
Tb927.8.2735	unspecified product	5836
Tb927.11.11435	dynein light chain type 1, putative	5735	1.6
Tb927.1.3030	6.5.1.3 (RNA ligase (ATP))	5734	2.1
Tb927.4.3610	3.1.3.16 (Protein-serine/threonine phosphatase)	5657	2.2
Tb927.11.2960	hypothetical protein, conserved	5635	1.9
Tb927.11.7880	hypothetical protein, conserved	5613	1.8
Tb927.9.13650	ADP-ribosylation factor, putative	5566	1.3
Tb927.9.12240	60S ribosomal subunit protein L31, putative	5557
Tb927.8.5320	hypothetical protein, conserved	5528	1.9
Tb927.8.5260	60S ribosomal protein L39e, putative	5443
Tb927.7.370	hypothetical protein, conserved	5421	1.5
Tb927.11.1000	kinetoplastid kinetochore protein 16	5415	1.9
Tb927.11.11830	40S ribosomal protein S17, putative	5413
Tb927.10.7760	hypothetical protein, conserved	5342	2.1
Tb927.11.10800	Domain of unknown function (DUF4496), putative	5330	2.2
Tb927.9.8070	QM-like protein	5327	1.8
Tb927.7.2290	hypothetical protein, conserved	5323	1.4
Tb927.7.1380	hypothetical protein, conserved	5300	1.7
Tb927.10.11000	hypothetical protein, conserved	5257	1.8
Tb927.4.1580	WW domain containing protein, putative	5257	1.4
Tb927.8.5520	hypothetical protein, conserved	5254	1.8
Tb927.11.13007	ubiquitin-60S ribosomal protein L40	5247
Tb927.10.12990	predicted ankyrin repeat family protein	5222	2.3
Tb927.9.10680	RNA polymerase III RPC4, putative	5214	2.9
Tb927.8.595	hypothetical protein	5185	1.8
Tb927.11.6080	hypothetical protein, conserved	5174	2.8
Tb927.11.7900	mitochondrial RNA binding protein 16	5129
Tb927.4.990	hypothetical protein, conserved	5114	2.9
Tb927.3.770	Mitochondrial SSU ribosomal protein, putative	5070	1.6
Tb927.9.2110	hypothetical protein, conserved	5067	1.9
Tb927.10.15150	DNA-directed RNA polymerase III subunit C11, putative (RPC11)	5062	1.6
Tb927.5.3090	Mitochondrial ATP synthase subunit, putative	5059	1.1
Tb927.10.3160	hypothetical protein, conserved	4994	2.3
Tb927.5.1110	60S ribosomal protein L8e, putative	4989
Tb927.7.6810	EF-hand domain pair, putative	4969	1.4
Tb927.3.3310	60S ribosomal protein L13, putative	4957	1.9
Tb927.3.640	hypothetical protein, conserved	4956	1.7
Tb927.2.5250	tubulin-tyrosine ligase, putative	4938	2.3
Tb927.3.3370	SET domain protein 29	4917	2.4
Tb927.7.4820	Trm112p-like protein, putative	4886	1.5
Tb927.11.14000	nuclear RNA binding domain 1 (NRBD1, p34)	4823	1.2
Tb927.1.3180	40S ribosomal protein S11, putative	4777
Tb927.4.1520	Simiate family protein, putative	4746	2.4
Tb927.3.2840	3.6.1.1 (Inorganic diphosphatase)	4707	1.8
Tb927.2.5830	hypothetical protein, conserved	4689	2.5
Tb927.10.7070	small nuclear RNA-activating protein	4666	1.2
Tb927.10.16160	STE group serine/threonine-protein kinase, putative	4664	2.1
Tb927.10.220	60S ribosomal protein L37a, putative	4647	1.3
Tb927.9.10850	Splicing factor 3B subunit 10 (SF3b10), putative	4646	1.8
Tb927.9.7740	3.1.3.48 (Protein-tyrosine-phosphatase)	4639	1.4
Tb927.11.15880	60S ribosomal protein L27, putative	4636
Tb927.9.8710	Cardiolipin-dependent protein 19kDa	4621	2
Tb927.10.10160	Kinetoplast polyadenylation factor 4	4596	3.4
Tb927.2.5850	small nuclear ribonucleoprotein SmD2	4591	1.2
Tb927.3.3710	Scavenger mRNA decapping enzyme C-term binding, putative	4579	1.9
Tb927.7.5170	60S ribosomal protein L25	4564	1.6
Tb927.8.4470	chaperone protein DnaJ, putative	4551	2.5
Tb927.11.800	prefoldin subunit, putative	4541	1.1
Tb927.2.3920	Complex 1 protein (LYR family), putative	4500	1.8
Tb927.8.4695	hypothetical protein	4499	2
Tb927.11.5790	hypothetical protein, conserved	4490	1.5
Tb927.4.1420	hypothetical protein, conserved	4478	2.3
Tb927.7.1025	hypothetical protein	4471	2.3
Tb927.4.3550	60S ribosomal protein L13a, putative	4425
Tb927.6.3770	hypothetical protein, conserved	4386	1.9
Tb927.10.14710	40S ribosomal protein S2, putative	4353	1.2
Tb11.NT.99	Noncoding RNA, putative	4316
Tb927.2.2990	hypothetical protein, conserved	4299	1.9
Tb927.7.3220	4.3.2.- (Lyases acting on amides, amidines, etc.)	4227	1.9
Tb927.3.2650	Cytochrome c oxidase assembly protein Cox17, putative	4195	1
Tb927.10.3380	60S acidic ribosomal protein P2, putative	4194
Tb927.9.13120	Present in the outer mitochondrial membrane proteome 8	4166	1.9
Tb927.10.9110	hypothetical protein, conserved	4123	2.6
Tb927.7.240	40S ribosomal protein S33, putative	4123	1.5
Tb927.7.4350	hypothetical protein, conserved	4122	2
Tb927.9.15190	ribosomal protein L15, putative	4100
Tb927.8.7590	4.6.1.1 (Adenylate cyclase)	4059	1.4
Tb927.8.2720	Putative serine esterase (DUF676), putative	4001	2.1
Tb927.11.10160	60S ribosomal protein L22, putative	3989
Tb927.10.14580	60S ribosomal protein L17, putative	3967
Tb927.10.5300	eukaryotic translation initiation factor 6 (eIF-6), putative	3921	1
Tb927.4.1260	hypothetical protein, conserved	3908	2.2
Tb927.9.5690	60S acidic ribosomal protein, putative	3908
Tb927.10.4500	cap guanine-N7 methyltransferase	3900	1.4
Tb927.10.8130	hypothetical protein, conserved	3896	2.1
Tb927.3.5560	hypothetical protein, conserved	3886	1.9
Tb927.9.3850	Protein of unknown function (DUF788), putative	3883	1.6
Tb927.10.2070	hypothetical protein, conserved	3870	1.9
Tb927.6.5040	ribosomal protein L15, putative	3861
Tb927.6.750	kinetoplastid-specific phospho-protein phosphatase, putative	3858	1.1
Tb927.2.5210	1.1.1.100 (3-oxoacyl-[acyl-carrier-protein] reductase)	3841	2.1
Tb927.6.2410	hypothetical protein, conserved	3824
Tb927.4.4120	Cleavage stimulating factor 64, putative	3817	1.5
Tb927.6.520	EP3-2 procyclin	3797
Tb927.7.1860	hypothetical protein, conserved	3772	1.2
Tb927.10.6640	transmembrane emp24 domain-containing protein	3731	1.1
Tb927.11.320	dynein light chain 1, putative	3712	1.7
Tb927.9.8100	nascent polypeptide associated complex subunit, putative	3685	1.4
Tb927.4.3100	hypothetical protein, conserved	3678	1.7
Tb927.9.1850	60S ribosomal protein L35, putative	3675	1
Tb927.10.9150	hypothetical protein, conserved	3656	1.8
Tb927.8.6850	Zinc finger, C3HC4 type (RING finger)/EF-hand domain pair, putative	3654	1.4
Tb927.7.890	electron transfer protein, putative	3652	1.6
Tb927.11.9665	hypothetical protein	3632	1.6
Tb927.10.10640	hypothetical protein, conserved	3632	1.6
Tb927.10.5480	60S ribosomal protein L24, putative	3561	1.2
Tb927.9.1680	3.4.19.- (Omega peptidases.)	3558	1.3
Tb927.4.3430	Mitochondrial import inner membrane translocase subunit TIM12	3557	1.4
Tb927.10.16100	5.2.1.8 (Peptidylprolyl isomerase)	3551	1
Tb927.11.12570	kinetoplastid-specific dual specificity phosphatase, putative	3548	2.4
Tb927.5.4120	LSU ribosomal protein, mitochondrial, putative	3545	1.8
Tb927.11.570	DnaJ domain containing protein, putative	3538	1.9
Tb927.9.1810	60S ribosomal protein L35, putative	3536
Tb927.7.6380	ssm4 protein, putative	3526	1.8
Tb927.5.600	hypothetical protein, conserved	3518	1.5
Tb927.9.6830	hypothetical protein	3517
Tb927.9.2280	hypothetical protein, conserved	3503	1.1
Tb927.10.13920	hypothetical protein, conserved	3498	1.4
Tb927.11.10950	DnaJ domain containing protein, putative	3487	2.6
Tb927.10.13590	hypothetical protein, conserved	3477	2.3
Tb927.3.1160	hypothetical protein, conserved	3466	2.1
Tb927.4.2860	Vacuolar protein sorting associated protein 22, putative	3444	2.8
Tb927.9.5650	E2-like ubiquitin-conjugation enzyme, putative	3442	1.4
Tb927.10.4330	1.2.4.4 (3-methyl-2-oxobutanoate dehydrogenase (2-methylpropanoyl-transferring))	3411	2
Tb927.5.2670	hypothetical protein, conserved	3403	1.5
Tb927.10.7790	ubiquitin fusion degradation protein, putative	3390	2.1
Tb927.4.3190	6.3.2.19 (Transferred entry: 2.3.2.23, 2.3.2.27 and 6.2.1.45)	3377	1.5
Tb927.5.4440	dynein light chain, putative	3357	1.2
Tb927.8.2560	spliceosomal U5 snRNP-specific protein, putative	3347	1.4
Tb927.3.1600	Mitochondrial import inner membrane translocase subunit 10	3339	1.4
Tb927.10.11030	Archaic translocase of outer membrane 11 kDa subunit	3335	1.1
Tb927.10.11020	DNA mismatch repair protein MSH2, putative	3335	-1.1
Tb927.10.5330	40S ribosomal protein S18, putative	3307
Tb927.6.1050	3.4.22.- (Cysteine endopeptidases.)	3299
Tb927.5.3550	hypothetical protein, conserved	3287	2.1
Tb927.11.7475	AN1-like Zinc finger containing protein, putative	3278	1.4
Tb927.9.3400	3.2.1.96 (Mannosyl-glycoprotein endo-beta-N-acetylglucosaminidase)	3268	1.4
Tb927.4.900	hypothetical protein, conserved	3231	3.1
Tb927.6.1860	conserved protein	3223	1.7
Tb927.7.4710	Mitochondrial ribosomal protein L46	3209	2.1
Tb927.7.1520	hypothetical protein, conserved	3209	2.1
Tb927.3.4130	hypothetical protein, conserved	3201	1.9
Tb927.8.4930	hypothetical protein, conserved	3173	2.1
Tb927.9.8810	hypothetical protein, conserved	3171	1.5
Tb927.11.9390	Octanoyltransferase, putative	3161	1.3
Tb927.11.4270	hypothetical protein, conserved	3161	1.8
Tb927.8.6990	hypothetical protein, conserved	3155	1.3
Tb927.11.2760	hypothetical protein, conserved	3147	1.5
Tb927.10.12320	hypothetical protein	3144	3.2
Tb927.11.14995	hypothetical protein	3144	1.4
Tb927.9.4990	DNA replication complex GINS protein PSF1	3132	1.2
Tb927.6.5060	hypothetical protein, conserved	3128	1.3
Tb927.11.1840	hypothetical protein, conserved	3123
Tb927.9.7080	hypothetical protein, conserved	3121	1.3
Tb927.10.13513	Dpy-30 motif containing protein, putative	3116	2.1
Tb927.11.17015	Cytochrome c oxidase assembly factor 6 homolog, putative	3111	1.1
Tb927.7.1690	2.3.1.286 (Protein acetyllysine N-acetyltransferase)%3B2.4.2.31 (NAD(+)--protein-arginine ADP-ribosyltransferase)	3110	2.1
Tb927.11.2050	60S acidic ribosomal protein P0, putative	3088	2.2
Tb927.10.8840	SUMO-interacting motif-containing protein	3084	2.2
Tb927.9.5170	2.7.4.2 (Phosphomevalonate kinase)	3084	1.1
Tb927.11.10075	hypothetical protein	3069	1.2
Tb927.2.5260	hypothetical protein, conserved	3064	1.4
Tb927.11.665	hypothetical protein	3022	1.2
Tb927.7.5615	hypothetical protein	3011	1.8
Tb927.9.1500	Serine/threonine-protein kinase NEK15, putative	3010	1.2
Tb927.2.2390	hypothetical protein, conserved	3005	1.4
Tb927.11.12300	hypothetical protein, conserved	2986	2.1
Tb927.10.8600	Vps54-like protein, putative	2985	1.1
Tb927.7.3610	hypothetical protein, conserved	2976	1.5
Tb927.6.4240	hypothetical protein, conserved	2968	1.5
Tb927.10.4790	hypothetical protein, conserved	2954	1.9
Tb927.9.10400	hypothetical protein, conserved	2951	1.3
Tb927.6.2800	hypothetical protein, conserved	2946	1.1
Tb927.10.16080	hypothetical protein, conserved	2942	1.3
Tb927.1.4380	Putative integral membrane protein conserved region (DUF2404), putative	2935	2.3
Tb927.6.3360	hypothetical protein, conserved	2931	2
Tb927.11.9990	glycosyl transferase-like protein	2916	1.3
Tb927.10.7980	hypothetical protein, conserved	2914	1.7
Tb927.9.1390	CSL zinc finger, putative	2909	1.2
Tb927.11.12370	hypothetical protein, conserved	2896	1.4
Tb927.8.4590	hypothetical protein, conserved	2896	1.1
Tb927.11.13660	hypothetical protein, conserved	2891	1.5
Tb927.4.970	hypothetical protein, conserved	2864	1.3
Tb927.10.5900	hypothetical protein, conserved	2852	1.3
Tb927.10.11120	hypothetical protein, conserved	2847	1.4
Tb927.10.10590	histone H2B, putative	2839
Tb927.7.3750	TFIIF-stimulated CTD phosphatase, putative	2817	1.3
Tb927.1.3040	hypothetical protein, conserved	2793	1.8
Tb927.8.7730	2.3.1.24 (Sphingosine N-acyltransferase)	2768
Tb927.9.7110	GRAM domain containing protein, putative	2766	1.1
Tb927.4.2930	OsmC-like protein, putative	2746	1.9
Tb927.7.250	zinc finger protein family member, putative	2741
Tb927.8.5810	mitochondrial carrier protein	2725	1.9
Tb927.4.4640	hypothetical protein, conserved	2719	1.9
Tb927.4.3870	4.6.1.1 (Adenylate cyclase)	2717	2.3
Tb927.6.2110	40S ribosomal protein S30, putative	2707
Tb927.10.2670	hypothetical protein, conserved	2687	1.5
Tb927.7.3890	hypothetical protein, conserved	2681	1
Tb927.8.2150	hypothetical protein, conserved	2679	1.5
Tb927.7.4925	hypothetical protein	2663	1.3
Tb927.9.13770	proteasome complex subunit Rpn13 ubiquitin receptor, putative	2658	1.8
Tb927.9.6855	hypothetical protein	2649	1.4
Tb927.8.2890	hypothetical protein, conserved	2645	1.1
Tb927.6.3330	hypothetical protein, conserved	2641	2
Tb927.11.3705	DNA-directed RNA polymerases I, II, and III subunit RPABC5, putative	2637	1.2
Tb927.4.3750	4.6.1.1 (Adenylate cyclase)	2636	2.4
Tb927.10.15470	hypothetical protein, conserved	2633	2.1
Tb927.11.16320	hypothetical protein, conserved	2617
Tb927.9.2600	hypothetical protein, conserved	2613	1.4
Tb927.7.4590	chaperone protein DnaJ, putative	2607	2.6
Tb927.5.4090	FGR1 oncogene partner-like protein	2606	1.6
Tb927.10.15140	hypothetical protein, conserved	2605	1.4
Tb927.11.7040	4.2.1.96 (4a-hydroxytetrahydrobiopterin dehydratase)	2602	1.3
Tb927.8.3930	Gryzun, putative trafficking through Golgi, putative	2599	1.1
Tb927.10.8140	EVE domain containing protein, putative	2592	1
Tb927.8.3680	kinetoplastid kinetochore protein 4	2582	1
Tb927.11.13910	NADH dehydrogenase (ubiquinone) 1 alpha subcomplex subunit, putative	2580	1.4
Tb927.10.7450	Ribosomal RNA processing protein 41A	2579	1.5
Tb927.6.480	surface protein EP3-2 procyclin precursor	2574	1.4
Tb927.11.9425	hypothetical protein	2572	1.2
Tb927.10.8010	hypothetical protein, conserved	2559	1.5
Tb927.4.2130	hypothetical protein, conserved	2553	2
Tb927.3.810	hypothetical protein, conserved	2552	1.9
Tb927.8.8100	2.4.1.- (Hexosyltransferases.)	2550	1.2
Tb927.7.1540	Staphylococcal nuclease homologue, putative	2540	1.8
Tb927.4.3360	hypothetical protein, conserved	2527	1.9
Tb927.11.13390	hypothetical protein, conserved	2519	1.8
Tb927.11.8280	hypothetical protein, conserved	2514	1.3
Tb927.9.13680	ADP-ribosylation factor, putative	2512	1.8
Tb927.10.10030	hypothetical protein, conserved	2490	1.2
Tb927.11.11470	kinetoplast ribosomal PPR-repeat containing protein 14	2490	1.6
Tb927.11.8165	hypothetical protein	2489	1.1
Tb927.10.11830	hypothetical protein, conserved	2478	1.6
Tb927.9.11850	structural maintenance of chromosome 1, putative	2478	-1.2
Tb927.9.11870	zinc finger protein, putative	2478
Tb927.11.11475	ribosomal protein S14p/S29e	2465
Tb927.4.5190	hypothetical protein, conserved	2452	1
Tb927.4.4680	DNA replication complex GINS protein PSF3	2446	1.6
Tb927.10.6850	Mitochondrial ribosomal protein S18, putative	2445	1.7
Tb927.10.14810	multiprotein-bridging factor 1, putative	2445
Tb927.5.1820	60S acidic ribosomal protein, putative	2444
Tb927.10.14110	13 kDa deflagellation-inducible protein, putative	2441	1.4
Tb927.11.5840	Protein translation factor SUI1 homolog, putative	2433
Tb927.8.5330	6.1.1.- (Ligases forming aminoacyl-tRNA and related compounds.)	2428	1.6
Tb927.10.7940	methyltransferase, putative	2425	1.6
Tb927.7.1180	RNA-binding protein, putative	2411	1.6
Tb927.11.1600	tatD related deoxyribonuclease, putative	2405	1.7
Tb927.3.4950	hypothetical protein, conserved	2400	2
Tb927.9.3290	4F5 protein family, putative	2396	1.2
Tb927.8.7180	hypothetical protein, conserved	2373	1.6
Tb927.3.3260	hypothetical protein, conserved	2371	1.4
Tb927.4.3510	2.7.7.6 (DNA-directed RNA polymerase)	2370	1.6
Tb927.8.6550	hypothetical protein, conserved	2356	2
Tb927.11.13370	hypothetical protein, conserved	2351	1.8
Tb927.9.2100	hypothetical protein, conserved	2342	1.6
Tb927.8.3090	Cardiolipin-dependent protein 16kDa	2342	1
Tb927.6.1020	3.4.22.- (Cysteine endopeptidases.)	2337
Tb927.5.3470	hypothetical protein, conserved	2332	1
Tb927.8.2170	hypothetical protein, conserved	2329	1.7
Tb927.7.6840	Centrosomal spindle body, CEP44, putative	2329	1.4
Tb927.3.3840	Family of unknown function (DUF572), putative	2327	2.1
Tb927.10.13640	hypothetical protein, conserved	2325	2
Tb927.10.2470	Cleft lip and palate transmembrane protein 1 (CLPTM1), putative	2325
Tb927.6.4080	ribosomal protein, putative	2324	1.3
Tb927.4.1050	2.7.1.158 (Inositol-pentakisphosphate 2-kinase)	2323	2.5
Tb927.7.4210	Mitoribosomal LSU assembly factor 10	2318	1.5
Tb927.10.13160	2.4.1.- (Hexosyltransferases.)	2314	1.5
Tb927.11.3180	hypothetical protein, conserved	2311	1.3
Tb927.5.700	F-box-like, putative	2309	-1.6
Tb927.5.710	hypothetical protein, conserved	2309
Tb927.10.12310	helicase-like protein	2306	2.4
Tb927.11.16940	MIZ/SP-RING zinc finger, putative	2301
Tb927.9.4620	NEDD8 activating enzyme subunit, putative	2299	2.5
Tb927.3.4430	hypothetical protein, conserved	2287	2.2
Tb927.9.10000	hypothetical protein, conserved	2287	1.5
Tb927.10.3250	Mitochondrial SSU ribosomal protein, putative	2284	2.2
Tb927.4.1770	hypothetical protein, conserved	2267	1.2
Tb927.9.13780	Mitochondrial SSU ribosomal protein, putative	2263	1.4
Tb927.3.970	Mitoribosomal SSU assembly factor 21	2263	1.4
Tb927.4.950	hypothetical protein, conserved	2262	1.5
Tb927.5.2960	2.7.6.1 (Ribose-phosphate diphosphokinase)	2258	1.7
Tb927.11.4590	hypothetical protein, conserved	2257	1.3
Tb927.2.4850	Phosducin, putative	2237	1.2
Tb927.10.8150	Bromodomain factor 1	2235	2
Tb927.10.7990	replication factor C subunit 3, putative	2232	1.5
Tb927.10.8585	hypothetical protein	2224	1.6
Tb927.3.2420	Microsomal signal peptidase 12 kDa subunit (SPC12), putative	2221
Tb927.11.12610	cyclin 1	2218	1.9
Tb927.8.3990	hypothetical protein, conserved	2209	1.7
Tb927.3.5610	Mitochondrial ribosomal protein L3	2205	1.6
Tb927.6.4350	ribosomal RNA assembly protein, putative	2189	1.7
Tb927.2.900	hypothetical protein	2188	1.1
Tb927.9.3820	syntaxin, putative	2187	1.5
Tb927.10.8300	U1A small nuclear ribonucleoprotein	2181	1.3
Tb927.7.2130	Uncharacterized conserved protein (DUF2036), putative	2181	1.2
Tb927.8.4175	hypothetical protein	2178
Tb927.10.320	hypothetical protein, conserved	2173	2.1
Tb927.4.1590	Present in the outer mitochondrial membrane proteome 28	2173	1.9
Tb927.8.7720	hypothetical protein, conserved	2164	1.2
Tb927.11.9910	Domain of unknown function (DUF3846)/TPR repeat, putative	2162	1.1
Tb927.11.12950	ras-like small GTPase, putative	2158	1.5
Tb927.8.5310	Polyketide cyclase / dehydrase and lipid transport, putative	2155	1.7
Tb927.10.15940	cation transporter, putative	2150	1.7
Tb927.11.12650	2.3.1.142 (Glycoprotein O-fatty-acyltransferase)	2145	1.6
Tb927.4.4880	RING-variant domain containing protein, putative	2140
Tb927.3.2000	RNA-binding protein, putative	2136	1.5
Tb927.11.16070	TFIIH basal transcription factor subunit	2136	1.8
Tb927.10.14360	U2 small nuclear ribonucleoprotein 40K	2135	1.3
Tb927.11.8100	Ankyrin repeats (3 copies), putative	2118	1.4
Tb927.11.590	hypothetical protein, conserved	2118	1.2
Tb927.11.6010	conserved protein, unknown function	2117	1
Tb927.11.8750	hypothetical protein, conserved	2109
Tb927.3.2350	hypothetical protein, conserved	2097	1.3
Tb927.3.1730	hypothetical protein, conserved	2096	1.5
Tb927.10.14260	AP-4 complex subunit sigma-1, putative	2089	1.1
Tb927.11.11135	hypothetical protein	2081
Tb927.5.2040	hypothetical protein, conserved	2080	2
Tb927.9.13530	Presequence translocase-associated motor 16, putative	2078	1.2
Tb927.9.8050	Protein of unknown function (DUF974), putative	2077
Tb927.9.8040	hypothetical protein, conserved	2077
Tb927.9.12950	hypothetical protein, conserved	2076	1.5
Tb927.7.610	6.5.1.1 (DNA ligase (ATP))	2076	1.5
Tb927.4.1780	hypothetical protein, conserved	2075	1.6
Tb927.4.5330	Flagellum attachment zone protein 43	2068	1.3
Tb927.11.13240	RNA polymerase subunit, putative	2066
Tb927.11.11075	hypothetical protein	2061	1.4
Tb927.10.13190	actin-related protein 2/3 complex subunit 1, putative	2056	1.8
Tb927.10.6400	chaperonin HSP60, mitochondrial precursor	2055
Tb927.9.2055	hypothetical protein	2053
Tb927.10.8650	ran binding protein, putative	2052
Tb927.11.8900	DPCD protein family, putative	2050	1.4
Tb927.7.6630	Kinetochore interacting protein 5	2047	-2.8
Tb927.7.6620	Probable N6-adenine methyltransferase, putative	2047
Tb927.10.8295	hypothetical protein, conserved	2037	1.8
Tb927.6.2610	hypothetical protein, conserved	2025	1.1
Tb927.4.5170	ribosomal protein L7/L12, putative	2022	1.5
Tb927.8.2100	3.6.3.14 (Transferred entry: 7.1.2.2)	2020	1.1
Tb927.6.2310	hypothetical protein, conserved	2019	1.7
Tb927.7.4720	hypothetical protein	2018	1.6
Tb927.11.12830	acyl-CoA binding protein, putative	2017
Tb927.9.8250	3.1.3.48 (Protein-tyrosine-phosphatase)	2017	2.1
Tb927.4.630	MICOS complex subunit MIC34	2001	1.7
Tb927.7.7110	leucine-rich repeat protein (LRRP), putative	2000	1.6
Tb927.6.2160	hypothetical protein, conserved	2000	1.5
Tb927.10.2270	vacuolar protein sorting-associated protein 35, putative	1997
Tb927.6.4230	hypothetical protein, conserved	1995	1.8
Tb927.10.12850	ttaggg binding factor	1992
Tb927.10.7840	hypothetical protein, conserved	1991	2.3
Tb927.9.9780	5.2.1.8 (Peptidylprolyl isomerase)	1988
Tb927.6.2910	RNA pseudouridylate synthase, putative	1987	1.1
Tb927.6.1200	Polyadenylation mediator complex protein PAMC2, putative	1985	1.8
Tb927.11.15280	3.5.1.19 (Nicotinamidase)%3B3.5.1.4 (Amidase)	1983	1.3
Tb927.11.4530	N-acetyltransferase subunit ARD1	1980	1.3
Tb927.10.11370	hypothetical protein, conserved	1980	1.7
Tb927.11.7930	RNA polymerase B subunit RPB8, putative	1980	1.2
Tb927.6.1060	3.4.22.- (Cysteine endopeptidases.)	1974
Tb927.3.4200	Integral membrane protein S linking to the trans Golgi network, putative	1967	1.3
Tb927.9.10360	Cytosolic iron-sulfur protein assembly 2A, putative	1956	1.5
Tb927.6.2990	Putative papain-like cysteine peptidase (DUF1796), putative	1946	1.2
Tb927.8.6130	hypothetical protein, conserved	1943	1.6
Tb927.10.7520	6.3.2.17 (Tetrahydrofolate synthase)	1940	1.1
Tb927.3.1200	hypothetical protein, conserved	1937	1.1
Tb11.02.5370	hypothetical protein, conserved	1933	1.3
Tb927.9.10830	3.1.3.5 (5'-nucleotidase)	1931	1.1
Tb927.9.13100	ankyrin repeat protein, putative	1931	1.1
Tb927.8.2420	hypothetical protein, conserved	1929	2.1
Tb927.1.2985	ER protein Pkr1, putative	1927	1.2
Tb927.4.920	TPR repeat, putative	1924	1.5
Tb927.9.11790	membrane transporter protein, putative	1917
Tb927.10.9730	hypothetical protein, conserved	1910	1.6
Tb927.3.1430	chaperone protein DnaJ, putative	1902	1.1
Tb927.1.4470	hypothetical protein, conserved	1897	1.7
Tb927.7.6050	4.6.1.1 (Adenylate cyclase)	1894	1.3
Tb927.8.480	3.1.3.4 (Phosphatidate phosphatase)	1894
Tb927.3.1085	hypothetical protein	1892	1.4
Tb927.7.1170	RNA-binding protein Y14	1882	1.2
Tb927.3.4900	2.5.1.75 (tRNA dimethylallyltransferase)%3B2.5.1.8 (Transferred entry: 2.5.1.75)	1873	1.2
Tb927.7.6450	tRNA-dihydrouridine synthase 3, putative	1870	1.4
Tb927.9.1650	hypothetical protein, conserved	1869	1.8
Tb927.11.1770	hypothetical protein, conserved	1866	1.8
Tb927.11.16150	tubulin binding cofactor A, putative	1863
Tb927.7.5270	hypothetical protein, conserved	1861	1.5
Tb927.11.12520	hypothetical protein, conserved	1860	1.9
Tb927.7.4880	hypothetical protein, conserved	1860
Tb927.10.1340	hypothetical protein, conserved	1853	2.5
Tb927.10.10500	histone H2B, putative	1853
Tb927.7.1020	hypothetical protein, conserved	1845	1.5
Tb927.4.1130	Complex 1 protein (LYR family), putative	1844	1.1
Tb927.11.15170	ribosome biogenesis protein TSR3, putative	1842	1.5
Tb927.4.520	hypothetical protein, conserved	1842
Tb927.10.16140	Adenylate/guanylate cyclase, putative	1838	2
Tb11.02.5105	Present in the outer mitochondrial membrane proteome 15	1838
Tb927.10.7985	hypothetical protein	1838
Tb927.10.10710	hypothetical protein, conserved	1837	1.2
Tb927.8.2410	6.3.1.9 (Trypanothione synthase)	1836	1.4
Tb927.9.13580	hypothetical protein, conserved	1834	1.1
Tb927.11.11730	MRP protein, putative	1834	1.1
Tb927.8.5280	mitochondrial ribosomal protein s34	1833	1.2
Tb927.7.1830	hypothetical protein, conserved	1830	1.4
Tb927.11.10700	glucosidase II beta subunit-like protein, putative	1824	1.5
Tb927.2.6090	60S ribosomal protein L44	1824
Tb927.9.9610	hypothetical protein, conserved	1806	1.3
Tb927.8.3280	Beta-lactamase superfamily domain containing protein, putative	1802	2.1
Tb927.11.4010	hypothetical protein, conserved	1802
Tb927.10.7080	ATP-dependent DEAD/H RNA helicase, putative	1802	1.8
Tb927.5.2030	hypothetical protein, conserved	1802	1.5
Tb927.9.6070	40S ribosomal protein S3, putative	1798
Tb927.8.1520	NUDIX family hydrolase, putative	1797	1.5
Tb927.9.2580	1.14.99.29 (Deoxyhypusine monooxygenase)	1792	1.6
Tb927.4.5210	hypothetical protein, conserved	1792	1
Tb927.9.11350	hypothetical protein, conserved	1782	1.7
Tb927.7.1260	hypothetical protein, conserved	1780
Tb927.5.1800	hypothetical protein, conserved	1769
Tb927.10.1280	Domain of unknown function (DUF4499), putative	1768
Tb927.10.6670	dynein light chain, putative	1767
Tb927.10.15500	SNARE protein, putative	1766	1.5
Tb927.10.10460	histone H2B, putative	1761
Tb927.9.3470	Mitoribosomal SSU assembly factor 26	1761	1.6
Tb927.10.10700	splicing factor Prp31	1758	1.6
Tb927.8.1640	3.4.24.- (Metalloendopeptidases.)	1754	1.2
Tb927.6.190	4.6.1.1 (Adenylate cyclase)	1753
Tb927.10.7750	hypothetical protein, conserved	1753	1.4
Tb927.9.11510	hypothetical protein, conserved	1752	1.2
Tb927.3.820	LSU ribosomal protein, mitochondrial, putative	1747	1.4
Tb927.11.10080	LSU ribosomal protein, mitochondrial, putative	1739	1.2
Tb927.11.11030	exosome-associated protein 4	1729	1.4
Tb927.11.9940	hypothetical protein, conserved	1728	1.2
Tb927.11.11170	hypothetical protein, conserved	1728	1.1
Tb927.2.5220	hypothetical protein, conserved	1727	1.4
Tb927.9.15080	hypothetical protein, conserved	1727	1.4
Tb927.8.2120	hypothetical protein, conserved	1726	1.2
Tb927.11.13620	rhodanese-like domain containing protein, putative	1725	1.4
Tb927.9.4050	Ring finger domain/Zn-finger in ubiquitin-hydrolases and other protein, putative	1721
Tb927.6.1450	hypothetical protein, conserved	1721	1.2
Tb927.9.3340	hypothetical protein, conserved	1721	1.1
Tb927.10.9680	SET domain protein 9	1718	1.5
Tb927.11.7940	calmodulin, putative	1717	1.2
Tb927.11.7030	Rad51, putative	1713	1.1
Tb927.11.8820	glutathionylspermidine synthetase, putative	1710	1.2
Tb927.10.16125	hypothetical protein	1707	1.2
Tb927.9.12930	4.4.1.16 (Selenocysteine lyase)	1707	1.2
Tb927.11.15620	hypothetical protein, conserved	1706	1.3
Tb927.11.4390	Histidine phosphatase superfamily (branch 1), putative	1706	1.1
Tb927.8.2180	hypothetical protein, conserved	1702	1.4
Tb927.11.14810	hypothetical protein, conserved	1702	1.5
Tb927.11.4670	hypothetical protein, conserved	1696	1.3
Tb927.9.7200	hypothetical protein, conserved	1691	1.6
Tb927.10.8090	hypothetical protein, conserved	1691	1.1
Tb927.4.510	hypothetical protein, conserved	1689	1.4
Tb927.6.4580	Mitochondrial SSU ribosomal protein, putative	1682
Tb927.8.1730	hypothetical protein, conserved	1681	1.4
Tb927.11.7090	mediator of rna polymerase ii transcription subunit 6	1674
Tb927.10.13770	hypothetical protein, conserved	1672
Tb927.10.1250	Aminoacyl-tRNA editing domain containing protein, putative	1671	1.3
Tb927.4.1430	hypothetical protein, conserved	1669	2
Tb927.9.2990	hypothetical protein	1669
Tb927.7.3120	small nuclear ribonucleoprotein SmD1	1667
Tb927.8.6530	SET domain protein 24	1665	1.8
Tb927.10.14310	hypothetical protein, conserved	1665	1.5
Tb927.10.14280	mitochondrial carrier protein	1665
Tb927.6.1960	2.4.1.141 (N-acetylglucosaminyldiphosphodolichol N-acetylglucosaminyltransferase)	1663	1.4
Tb927.9.12290	Peroxin 19	1657
Tb927.6.1440	LSU ribosomal protein, mitochondrial, putative	1655	1.9
Tb927.10.8000	hypothetical protein, conserved	1655
Tb11.02.5090	trimethylguanosine synthase	1652	1.8
Tb927.11.16300	hypothetical protein, conserved	1650
Tb927.11.7211	SNF2 DNA repair protein, putative	1644
Tb927.4.3030	mediator of rna polymerase ii transcription subunit 2	1644	1.4
Tb927.8.7580	RING-variant domain containing protein, putative	1643
Tb927.8.7710	hypothetical protein, conserved	1642
Tb5.NT.35	Noncoding RNA, putative	1638
Tb927.8.2800	hypothetical protein, conserved	1637	1
Tb927.10.10320	dynein light chain Tctex-type, putative	1637
Tb927.4.4050	glycosomal transporter (GAT1)	1629	1.5
Tb927.5.2830	hypothetical protein, conserved	1628	1.3
Tb927.2.4800	hypothetical protein, conserved	1628
Tb927.10.14370	hypothetical protein, conserved	1622	1
Tb927.9.6870	RNA-binding protein, putative	1622
Tb927.11.360	ATP-binding protein, putative	1621	1.9
Tb927.6.1840	Diacylglycerol kinase catalytic domain containing protein, putative	1621	1.5
Tb927.10.13760	hypothetical protein, conserved	1620	2.4
Tb927.10.3830	hypothetical protein	1618
Tb927.2.6070	mitochondrial RNA binding complex 1 subunit	1614	1.3
Tb927.4.2180	60S ribosomal protein L35a, putative	1606
Tb927.7.6440	vesicle transport v-SNARE protein, putative	1602
Tb927.5.970	class I transcription factor A, subunit 6	1595
Tb927.3.3100	5.2.1.8 (Peptidylprolyl isomerase)	1585
Tb927.7.3320	ATG12/APG12, putative	1582
Tb927.4.1280	Tetratricopeptide repeat, putative	1580	1.7
Tb927.9.1470	hypothetical protein, conserved	1578
Tb927.3.2740	hypothetical protein, conserved	1577	1.1
Tb927.10.4170	hypothetical protein, conserved	1577
Tb927.10.4180	TFIIF-stimulated CTD phosphatase, putative	1577
Tb927.10.15830	SUMO-interacting motif-containing protein	1576	1.3
Tb927.11.3250	dynein heavy chain, putative	1575	-1.5
Tb927.11.3260	mitochondrial DNA polymerase I protein D, putative	1575
Tb927.8.8210	Cleavage stimulating factor 64, putative	1574	1.4
Tb927.9.11360	hypothetical protein, conserved	1574	1.3
Tb927.11.12330	hypothetical protein, conserved	1571	1.4
Tb927.11.10850	hypothetical protein, conserved	1568	1.7
Tb927.10.9590	hypothetical protein, conserved	1565	1.1
Tb927.10.10580	histone H2B, putative	1565
Tb927.6.2750	hypothetical protein, conserved	1562
Tb927.8.5900	Sedlin, N-terminal conserved region, putative	1558	1.3
Tb927.8.4570	Zinc finger, C3HC4 type (RING finger), putative	1556	2.3
Tb927.10.12200	hypothetical protein, conserved	1554	2.3
Tb927.11.10420	DNA-directed RNA polymerase I subunit, putative	1549	1.2
Tb927.7.1340	10 kDa heat shock protein, putative	1544
Tb927.5.1860	hypothetical protein, conserved	1543	1.6
Tb927.3.2080	hypothetical protein, conserved	1543	1.3
Tb927.11.16370	SHQ1 protein, putative	1530	2.4
Tb927.7.280	5.2.1.8 (Peptidylprolyl isomerase)	1530
Tb927.8.6780	hypothetical protein, conserved	1528	1.7
Tb927.9.2891	Domain of unknown function (DUF5075), putative	1528
Tb927.11.3150	conserved protein	1526	1.8
Tb927.11.3480	Sin-like protein conserved region, putative	1524	1.2
Tb927.3.4850	4.2.1.116 (3-hydroxypropionyl-CoA dehydratase)%3B4.2.1.17 (Enoyl-CoA hydratase)%3B4.2.1.55 (3-hydroxybutyryl-CoA dehydratase)	1524
Tb927.10.4460	leucine carboxyl methyltransferase, putative	1518	1.1
Tb927.5.4580	Flagellum adhesion protein 3	1517	1.2
Tb927.10.6610	chaperone protein DnaJ, putative	1516	1.9
Tb927.11.3520	Acyl CoA binding protein, putative	1504	1.5
Tb927.11.9320	hypothetical protein, conserved	1499	1.6
Tb927.8.1490	Protein of unknown function (DUF1674), putative	1499
Tb927.11.15300	hypothetical protein, conserved	1498	1.3
Tb927.8.1810	serine peptidase, Clan S-, family S54, putative	1497	1.2
Tb927.10.3020	hypothetical protein, conserved	1495
Tb927.9.10150	hypothetical protein, conserved	1493	1.8
Tb927.6.2570	SUMO-interacting motif-containing protein	1489	1.5
Tb927.6.3810	hypothetical protein, conserved	1488	1.6
Tb927.10.11190	tRNA-splicing ligase RtcB, putative	1484	2.1
Tb927.8.2840	hypothetical protein, conserved	1482	2.3
Tb927.9.1720	peroxisomal membrane protein 4, putative	1479
Tb927.10.13850	ATP12 chaperone protein, putative	1478	1.3
Tb927.10.1370	hypothetical protein, conserved	1477
Tb927.8.4680	Spinocerebellar ataxia type 10 protein domain containing protein, putative	1476	1.4
Tb927.2.4830	TFIIF-stimulated CTD phosphatase, putative	1472
Tb927.10.8100	SET domain protein 26	1471
Tb927.8.5450	Eflornithine transporter AAT6	1468
Tb927.2.5910	40S ribosomal protein S13, putative	1468
Tb927.3.4460	hypothetical protein, conserved	1465	1.1
Tb927.6.450	procyclin PARP A	1462	1.4
Tb927.11.15290	2.1.1.- (Methyltransferases.)	1455	1.5
Tb927.4.4650	2.1.1.314 (Diphthine methyl ester synthase)%3B2.1.1.98 (Diphthine synthase)	1450	1
Tb927.10.4840	transcription factor IIa, putative	1447	1.2
Tb927.4.4200	hypothetical protein, conserved	1441	1.7
Tb927.7.4620	hypothetical protein, conserved	1441
Tb927.8.6860	High-temperature-induced dauer-formation protein, putative	1436	1.7
Tb927.11.410	Mitoribosomal SSU assembly factor 34	1429	1.3
Tb927.2.5230	CAMK family pseudokinase, putative	1426	1.3
Tb927.10.2680	pyridine nucleotide-disulphide oxidoreductase, putative	1424	1.3
Tb927.11.9960	Protein of unknown function (DUF2870), putative	1420	1.9
Tb927.3.580	leucine-rich repeat protein (LRRP), putative	1419	1.5
Tb927.8.7070	Flagellum attachment zone protein 15	1415	2.4
Tb927.11.15360	hypothetical protein, conserved	1413
Tb927.11.15650	terminal uridylyltransferase 4	1412	1.4
Tb927.10.10180	Miro-like protein, putative	1411	1.3
Tb927.9.1640	hypothetical protein, conserved	1411	1.5
Tb927.10.9675	hypothetical protein	1409	1
Tb927.9.2400	hypothetical protein, conserved	1407
Tb927.10.11890	hypothetical protein, conserved	1407	1.1
Tb927.9.3440	5.2.1.8 (Peptidylprolyl isomerase)	1404
Tb927.10.5630	hypothetical protein, conserved	1402
Tb927.10.11750	hypothetical protein, conserved	1401	1.8
Tb927.11.8850	Uncharacterised protein family (UPF0220), putative	1400	1.2
Tb927.11.16960	SUMO-interacting motif-containing protein	1396
Tb927.4.4170	rRNA methyltransferase, putative	1393	1.4
Tb927.11.9810	3.6.1.13 (ADP-ribose diphosphatase)	1392
Tb927.11.365	hypothetical protein	1391	1
Tb927.11.3530	NADH dehydrogenase (ubiquinone) 1 alpha subcomplex subunit, putative	1390	1.2
Tb927.11.8420	DnaJ domain containing protein, putative	1389
Tb927.11.16250	PIN domain containing protein, putative	1388	1.7
Tb927.7.4050	hypothetical protein, conserved	1387	2.2
Tb927.10.9025	hypothetical protein	1384
Tb927.10.4580	hypothetical protein, conserved	1382	1.4
Tb927.11.13850	hypothetical protein, conserved	1382	1
Tb927.11.12380	hypothetical protein, conserved	1379	1.4
Tb927.6.3460	hypothetical protein, conserved	1378	1.3
Tb927.10.11660	hypothetical protein, conserved	1375	3.1
Tb927.8.4850	hypothetical protein, conserved	1375	1.7
Tb927.10.11500	conserved protein	1372	1.3
Tb927.9.8130	nascent polypeptide associated complex subunit, putative	1370
Tb927.1.3230	cell division cycle protein, putative	1368	1.1
Tb927.4.1570	hypothetical protein, conserved	1366	1.4
Tb927.8.1230	hypothetical protein, conserved	1362
Tb927.5.3895	hypothetical protein	1361
Tb927.10.2300	hypothetical protein, conserved	1360	1.6
Tb927.10.5570	hypothetical protein, conserved	1360	1.4
Tb927.11.14430	proteasome regulatory non-ATP-ase subunit	1360
Tb927.7.2480	5.2.1.8 (Peptidylprolyl isomerase)	1359	1.4
Tb927.11.5160	hypothetical protein, conserved	1356	1.7
Tb927.10.13750	hypothetical protein, conserved	1355	1.9
Tb927.9.14480	dynein-associated protein, putative	1350
Tb927.4.2330	hypothetical protein, conserved	1348
Tb927.8.7570	tRNA-dihydrouridine synthase 1, putative	1347	1.1
Tb927.10.15890	hypothetical protein, conserved	1345	1.2
Tb927.7.4770	5.2.1.8 (Peptidylprolyl isomerase)	1343
Tb927.7.6250	Centrosomal protein of 120 kDa, putative	1341	2
Tb927.7.4610	hypothetical protein, conserved	1340
Tb927.8.2190	hypothetical protein, conserved	1339
Tb927.4.1550	hypothetical protein, conserved	1336	1.3
Tb927.10.15820	hypothetical protein, conserved	1336	1.3
Tb927.8.7150	2.4.1.- (Hexosyltransferases.)	1336
Tb927.9.15360	40S ribosomal protein S6, putative	1333
Tb927.10.7820	hypothetical protein, conserved	1331	1.1
Tb927.8.2750	hypothetical protein, conserved	1330	1.4
Tb927.10.11160	NFU2 iron-sulfur cluster scaffold homolog, mitochondrial	1329
Tb927.11.4940	AAA ATPase, putative	1321	1.6
Tb927.10.11060	hypothetical protein, conserved	1319
Tb927.11.15180	hypothetical protein, conserved	1319
Tb927.10.15540	predicted VPS53-like domain protein	1313	1.5
Tb927.4.740	Rgp1, putative	1311	1.2
Tb927.3.2260	Mitochondrial SSU ribosomal protein, putative	1311
Tb927.8.4920	hypothetical protein, conserved	1310	1.3
Tb927.11.14900	coatomer subunit epsilon	1310	1.1
Tb927.8.7270	Endoplasmic Reticulum-Golgi Intermediate Compartment (ERGIC)/Endoplasmic reticulum vesicle transporter, putative	1309
Tb927.10.3620	Laminin-like protein, putative	1306	1.4
Tb927.10.7460	hypothetical protein	1303	1.4
Tb927.6.4500	conserved repeat domain containing protein, putative	1303
Tb927.4.850	hypothetical protein, conserved	1299	1.3
Tb927.10.330	hypothetical protein, conserved	1296
Tb927.10.15920	hypothetical protein, conserved	1295
Tb927.11.13440	mitochondrial carrier protein	1294
Tb927.11.13530	hypothetical protein, conserved	1293	1.6
Tb927.11.10130	hypothetical protein, conserved	1290	1.1
Tb927.11.15440	NADH dehydrogenase (ubiquinone) 1 beta subcomplex subunit, putative	1284	1
Tb927.4.2620	hypothetical protein, conserved	1283
Tb927.9.10010	chaperone protein DnaJ, putative	1276	1.3
Tb927.11.16660	Dopey, N-terminal, putative	1274
Tb927.10.4730	ribonuclease HII, putative	1273	1.3
Tb927.11.11480	Trichohyalin, putative	1271
Tb927.8.2570	hypothetical protein, conserved	1270	1
Tb927.10.5130	Protein C21orf2 homolog, putative	1268	1
Tb927.7.7230	1.6.99.3 (Deleted entry)	1267	1.8
Tb927.4.3660	hypothetical protein, conserved	1267	1.5
Tb927.3.2160	Rieske-like [2Fe-2S] domain containing protein, putative	1264	1.3
Tb927.8.3040	hypothetical protein, conserved	1262	1.1
Tb927.7.5830	hypothetical protein, conserved	1260
Tb927.11.12340	predicted Zinc finger, C3HC4 type (RING finger) protein	1258	1.9
Tb927.7.4430	hypothetical protein, conserved	1258
Tb927.11.12940	Uncharacterised protein family (UPF0160), putative	1258
Tb927.9.6720	Putative methyltransferase, putative	1257	1.4
Tb927.11.13860	hypothetical protein, conserved	1257	1.9
Tb927.1.4400	hypothetical protein, conserved	1255	1.2
Tb927.5.2700	3.4.19.12 (Ubiquitinyl hydrolase 1)	1253	1.5
Tb927.10.13650	ADP-ribosylation factor-like protein 2-binding protein, putative	1253
Tb10.NT.27	Noncoding RNA, putative	1251
Tb927.11.3670	Mitoribosomal SSU assembly factor 16	1250
Tb927.8.1880	LSU ribosomal protein, mitochondrial, putative	1248
Tb927.10.15860	Mitoribosomal LSU assembly factor 7	1247	1.2
Tb927.3.4440	hypothetical protein, conserved	1247
Tb927.4.680	hypothetical protein, conserved	1246	1.2
Tb927.4.2420	hypothetical protein, conserved	1243	1.1
Tb927.2.2900	ARP2/3 complex subunit, putative	1243	1.2
Tb927.10.13810	hypothetical protein, conserved	1243
Tb927.11.11360	receptor for activated C kinase 1	1241
Tb927.11.6565	hypothetical protein	1240	1.3
Tb927.8.2140	hypothetical protein, conserved	1239	1.6
Tb927.11.4650	Mitochondrial ribosomal protein L52	1238
Tb927.9.8550	Domain of unknown function (DUF947), putative	1238
Tb927.11.15590	hypothetical protein, conserved	1234	1
Tb927.2.2590	hypothetical protein, conserved	1233
Tb927.7.2780	Expression activator 1	1231
Tb927.11.13570	hypothetical protein, conserved	1229
Tb927.5.650	4.6.1.1 (Adenylate cyclase)	1226	-1.1
Tb927.5.640	trans-sialidase, putative	1226
Tb927.4.3010	hypothetical protein, conserved	1225	1.1
Tb927.6.960	3.4.22.- (Cysteine endopeptidases.)	1220
Tb927.10.13300	Mitochondrial ribosomal protein S8	1220	1.1
Tb927.8.3860	cytosolic iron-sulfur protein assembly 1	1218
Tb927.11.7695	hypothetical protein, conserved	1218
Tb927.4.1930	eukaryotic translation initiation factor 3 subunit g	1216	1.1
Tb927.10.2150	mitochondrial calcium uniporter	1214
Tb927.7.6550	hypothetical protein, conserved	1209
Tb927.10.12100	RNA-binding protein 7B	1208	1.3
Tb927.8.2185	hypothetical protein	1208
Tb927.8.6290	hypothetical protein, conserved	1205
Tb927.9.2910	histone acetyltransferase subunit NuA4, putative	1205
Tb927.7.3680	ubiquitin/ribosomal protein S27a, putative	1205
Tb927.11.13830	DnaJ domain containing protein, putative	1198	1.1
Tb927.10.6960	hypothetical protein, conserved	1196	1.3
Tb927.5.660	Trypanosomal VSG domain containing protein, putative	1195	1.5
Tb927.8.7130	hypothetical protein, conserved	1193	2
Tb927.11.4860	Ring finger domain containing protein, putative	1192	1.1
Tb927.11.13590	hypothetical protein, conserved	1192
Tb927.3.5640	6.3.2.- (Acid--amino-acid ligases (peptide synthases).)	1191	1.1
Tb927.4.4730	amino acid transporter, putative	1190
Tb927.5.2100	RNA-binding protein, putative	1187
Tb927.10.2490	1.1.1.49 (Glucose-6-phosphate dehydrogenase (NADP(+)))	1187
Tb927.11.13970	Pab1p-dependent poly(A) ribonuclease subunit, putative	1186
Tb927.11.2220	Mitoribosomal SSU assembly factor 17	1185	1.3
Tb927.8.7210	hypothetical protein, conserved	1183	1.5
Tb927.10.4230	hypothetical protein, conserved	1183	1.6
Tb927.4.1960	Flagellum attachment zone protein 42	1182	1.1
Tb927.9.4810	hypothetical protein, conserved	1182	1
Tb927.11.16330	hypothetical protein, conserved	1180	2.7
Tb927.3.2270	hypothetical protein, conserved	1179	1.3
Tb927.4.3130	Component of motile flagella 18	1179	1
Tb927.4.5240	2.4.1.- (Hexosyltransferases.)	1177
Tb927.11.4960	transcription elongation factor s-II, putative	1175
Tb927.10.8620	hypothetical protein, conserved	1175	1
Tb927.4.5100	Endoplasmic Reticulum-Golgi Intermediate Compartment (ERGIC)/Endoplasmic reticulum vesicle transporter, putative	1174	1.3
Tb927.6.1830	Cleavage stimulation factor subunit 50, putative	1174	1.1
Tb927.11.6770	hypothetical protein, conserved	1173	1.1
Tb927.3.1140	Surp module, putative	1172	1.1
Tb927.9.8905	hypothetical protein	1172
Tb927.4.460	Alkylated DNA repair protein (alkB homolog), putative	1171
Tb927.11.1050	ribosome production factor 1, putative	1169	1.3
Tb927.2.2940	MICOS complex subunit 32	1169
Tb927.10.700	hypothetical protein, conserved	1168
Tb927.1.3810	hypothetical protein, conserved	1168
Tb927.10.13830	Presequence translocase-associated motor 27	1166
Tb927.7.5550	TLD, putative	1166
Tb927.6.1600	hypothetical protein, conserved	1165	1.1
Tb927.9.10880	hypothetical protein, conserved	1165
Tb927.11.2130	proteasome regulatory non-ATP-ase subunit 3	1163	2
Tb927.5.1220	hypothetical protein, conserved	1162	1
Tb927.10.3150	N-acetyltransferase, putative	1161
Tb927.9.4755	hypothetical protein	1161
Tb927.5.1170	hypothetical protein, conserved	1160
Tb927.7.3960	Mitochondrial ribosomal protein L16	1157
Tb927.11.5610	Rab-GTPase-TBC domain containing protein, putative	1153
Tb927.2.5180	1.1.1.185 (L-glycol dehydrogenase)	1147	1.4
Tb927.10.5430	Flagellar C1a complex subunit C1a-32, putative	1146	1.4
Tb927.10.12170	RAB-interacting protein, putative	1146	1
Tb927.7.3100	Mitoribosomal SSU assembly factor 9	1145	1.4
Tb927.4.3670	CBF/Mak21 family, putative	1142	1.6
Tb927.3.2700	hypothetical protein, conserved	1142
Tb927.11.14010	hypothetical protein, conserved	1140	1.4
Tb927.7.1430	leucine-rich repeat protein (LRRP), putative	1138	1.2
Tb927.11.8250	hypothetical protein, conserved	1135
Tb927.7.5060	CLN3 protein, putative	1132	1
Tb927.10.10430	hypothetical protein, conserved	1132	1.3
Tb927.11.3460	hypothetical protein, conserved	1132	1.1
Tb927.11.11150	U5 snRNP-specific 40 kDa protein	1132	1.1
Tb927.11.3550	XPA-interacting protein, putative	1131	1.1
Tb927.8.860	hypothetical protein, conserved	1129
Tb927.11.10990	5.3.1.23 (S-methyl-5-thioribose-1-phosphate isomerase)	1129	1
Tb927.2.4980	EMG1/NEP1 methyltransferase, putative	1128
Tb927.10.12880	SET domain protein 5	1126	1
Tb927.11.10720	hypothetical protein, conserved	1123	1.9
Tb927.9.3590	monothiol glutaredoxin, putative	1122	1
Tb927.9.8500	hypothetical protein	1122
Tb927.10.7910	RNA editing complex protein, putative	1122
Tb927.9.3360	N-acetyltransferase, putative	1120
Tb927.10.14350	hypothetical protein, conserved	1119
Tb927.11.11370	receptor for activated C kinase 1	1116
Tb927.11.16800	hypothetical protein, conserved	1115	1.2
Tb927.6.1270	PITH domain-containing protein	1115
Tb927.4.3370	hypothetical protein, conserved	1114
Tb927.11.10500	hypothetical protein, conserved	1112	2.4
Tb927.10.1180	hypothetical protein, conserved	1112	1.4
Tb927.11.9970	Small acidic protein family, putative	1112	1
Tb927.2.4795	hypothetical protein	1111
Tb927.11.12090	4.2.99.18 (DNA-(apurinic or apyrimidinic site) lyase)	1106	1.2
Tb927.4.3460	6.3.2.19 (Transferred entry: 2.3.2.23, 2.3.2.27 and 6.2.1.45)	1101
Tb927.11.3960	btb/poz domain containing protein, putative	1099	1.2
Tb927.11.3900	glycosyltransferase family-like protein, putative	1099
Tb927.10.10780	hypothetical protein, conserved	1097
Tb927.5.4070	2.7.7.7 (DNA-directed DNA polymerase)	1096	1.1
Tb927.10.9010	leucine-rich repeat protein (LRRP), putative	1096	1.1
Tb927.4.1800	Mitochondrial ribosomal protein L3	1094	1.2
Tb927.11.11870	Mitoribosomal SSU assembly factor 23	1092	1.1
Tb927.10.10240	procyclin-associated gene 1 (PAG1) protein	1092
Tb927.11.6340	PUB domain containing protein, putative	1091	1.3
Tb927.8.3610	AKAP7 2'5' RNA ligase-like domain containing protein, putative	1090	1.6
Tb927.9.8815	hypothetical protein	1090
Tb927.10.14250	hypothetical protein, conserved	1089
Tb927.9.3620	hypothetical protein, conserved	1087	1
Tb927.9.8510	hypothetical protein, conserved	1086	1.4
Tb927.10.12050	LSU ribosomal protein, mitochondrial, putative	1085	1.5
Tb927.4.5250	2.4.1.- (Hexosyltransferases.)	1084
Tb927.4.4290	2.4.1.- (Hexosyltransferases.)	1083
Tb927.11.7150	NGG1 interacting factor 3-like	1083
Tb927.10.1830	syntaxin, putative	1082
Tb927.3.3910	DNA-directed RNA polymerase III subunit RPC6	1080	1
Tb927.6.4510	hypothetical protein, conserved	1080	1.5
Tb927.9.10080	4.1.1.65 (Phosphatidylserine decarboxylase)	1079
Tb927.7.1490	hypothetical protein, conserved	1078	1
Tb927.6.4620	hypothetical protein, conserved	1078
Tb927.6.4950	Protein mago nashi homolog	1078
Tb927.6.1820	3.1.3.4 (Phosphatidate phosphatase)%3B3.6.1.43 (Dolichyldiphosphatase)	1077
Tb927.7.2180	T. brucei spp.-specific protein	1076
Tb927.6.1630	hypothetical protein, conserved	1074	1.1
Tb927.10.11530	hypothetical protein, conserved	1072	1.1
Tb927.10.15490	4.2.1.47 (GDP-mannose 4,6-dehydratase)	1071
Tb927.9.9280	hypothetical protein, conserved	1070	1.6
Tb927.10.5360	40S ribosomal protein S10, putative	1068
Tb927.7.4850	kinetoplastid kinetochore protein 5	1067	1.3
Tb927.10.15210	nuclear cap binding complex subunit CBP30	1065	1.5
Tb927.4.2870	hypothetical protein, conserved	1064	1.4
Tb927.11.12580	hypothetical protein, conserved	1062	1.1
Tb927.9.8580	hypothetical protein, conserved	1062
Tb927.6.4700	hypothetical protein, conserved	1060	1.9
Tb927.4.2900	hypothetical protein, conserved	1058	1.3
Tb11.02.5360	hypothetical protein, conserved	1057
Tb927.11.11490	2,3-bisphosphoglycerate-independent phosphoglycerate mutase-like protein, putative	1056
Tb927.10.6120	Peptidase M76 family, putative	1056
Tb927.10.11010	hypothetical protein, conserved	1055	2.2
Tb927.7.350	hypothetical protein	1054
Tb927.6.2720	calcium-binding protein, putative	1053
Tb927.11.8890	2.7.7.6 (DNA-directed RNA polymerase)	1052
Tb927.10.14530	19S proteasome non-atpase subunit 8	1049
Tb927.11.8310	class I transcription factor A, subunit 4	1045
Tb927.6.2170	co-chaperone GrpE, putative	1044
Tb927.8.7140	2.4.1.- (Hexosyltransferases.)	1042	1.8
Tb927.11.16380	TPR repeat, putative	1042	1.3
Tb927.11.400	Protein of unknown function (DUF1308), putative	1039	1.4
Tb927.3.960	protein transport protein Sec61 gamma subunit, putative	1039
Tb927.4.5390	2.7.1.37 (2.7.11.12, 2.7.11.13, 2.7.11.21, 2.7.11.22, 2.7.11.24, 2.7.11.25,2.7.11.30 and 2.7.12.1)%3B2.7.11.1 (Non-specific serine/threonine protein kinase)	1038	1.7
Tb927.10.4620	5.2.1.8 (Peptidylprolyl isomerase)	1038
Tb927.11.15060	hypothetical protein, conserved	1036
Tb927.10.4770	phosphatidylinositol-4-phosphate 5-kinase, putative	1035	1.2
Tb927.11.4140	hypothetical protein, conserved	1033	1
Tb927.11.16600	exosome-associated protein 2	1032	1.4
Tb927.6.3020	hypothetical protein, conserved	1032	1
Tb927.10.2050	hypothetical protein, conserved	1026
Tb927.6.2700	small nuclear ribonucleoprotein Sm-E	1023
Tb927.7.5870	hypothetical protein, conserved	1023
Tb927.10.9120	hypothetical protein, conserved	1021	1
Tb927.7.5620	SET domain protein 19	1021
Tb927.10.230	3.4.25.1 (Proteasome endopeptidase complex)	1021
Tb927.1.3280	septum formation protein MAF homologue, putative	1020	1.2
Tb927.10.12010	hypothetical protein, conserved	1019	1.2
Tb927.8.6560	Mitoribosomal LSU assembly factor 6	1018	2.1
Tb927.1.3050	tRNA (Uracil-5-)-methyltransferase, putative	1015	1.1
Tb927.9.9700	NADH dehydrogenase (ubiquinone) 1 alpha subcomplex subunit, putative	1014	2.4
Tb927.11.13870	uncharacterized protein, PH0010 family/AmmeMemoRadiSam system protein A, putative	1014
Tb927.3.4340	2.5.1.108 (2-(3-amino-3-carboxypropyl)histidine synthase)	1013
Tb927.11.16990	Mitoribosomal LSU assembly factor 17	1012	1.6
Tb927.4.1240	hypothetical protein	1012	1.1
Tb927.4.4370	hypothetical protein, conserved	1007
Tb927.9.12850	Mitoribosomal LSU assembly factor 5	1004	1.3
Tb927.11.14980	mitochondrial ribosomal protein L38	999
Tb927.9.13630	hypothetical protein, conserved	999
Tb927.10.2000	actin-like protein, putative	998
Tb927.10.10110	PIG-P, putative	998	1.2
Tb927.11.16860	Guide RNA binding complex protein 3	997	1.1
Tb927.7.1600	1.5.1.5 (Methylenetetrahydrofolate dehydrogenase (NADP(+)))	994
Tb927.6.2480	chaperone protein DnaJ, putative	993
Tb927.4.3900	hypothetical protein, conserved	990	1.7
Tb927.10.4480	DNA damage repair protein, putative	986	1.1
Tb927.3.2970	hypothetical protein, conserved	985	1.6
Tb927.11.16470	SUMO-interacting motif-containing protein	984
Tb927.11.16480	1.1.1.35 (3-hydroxyacyl-CoA dehydrogenase)	984
Tb927.8.5660	hypothetical protein, conserved	983	1.2
Tb927.10.10070	hypothetical protein, conserved	982
Tb927.7.600	6.5.1.1 (DNA ligase (ATP))	981	1.2
Tb927.10.5290	NFU3 iron-sulfur cluster scaffold homolog, mitochondrial	980
Tb927.9.11220	tRNA import complex component, putative	977
Tb927.4.5150	hypothetical protein, conserved	971	1.5
Tb927.9.3100	hypothetical protein, conserved	971
Tb927.11.440	conserved protein	971
Tb927.8.2050	2.7.7.13 (Mannose-1-phosphate guanylyltransferase)	969	1.1
Tb927.8.8150	C2 domain containing protein, putative	969	1.1
Tb927.9.3640	LSU ribosomal protein, mitochondrial, putative	969	1
Tb927.6.710	2.7.1.24 (Dephospho-CoA kinase)	967	1.5
Tb927.10.5820	predicted RanGDP binding protein	965	1.2
Tb927.10.12970	AN1-like zinc finger, putative	963	1.1
Tb927.7.1070	KREX1	963	1.9
Tb927.4.3680	3.1.3.16 (Protein-serine/threonine phosphatase)	963
Tb927.8.3450	hypothetical protein, conserved	962
Tb927.4.1030	Protein of unknown function (DUF501), putative	961
Tb927.4.2120	hypothetical protein, conserved	959	1.2
Tb927.6.1280	translation initiation factor EIF-2b alpha subunit, putative	958
Tb927.10.8375	hypothetical protein	958
Tb927.9.8370	hypothetical protein, conserved	957
Tb927.3.5300	hypothetical protein, conserved	956
Tb927.8.570	proteasome regulatory non-ATP-ase subunit 10	955	2.1
Tb927.4.370	hypothetical protein, conserved	955
Tb927.11.13350	hypothetical protein, conserved	955
Tb927.10.4950	U2 small nuclear ribonucleoprotein 16.5K	950
Tb927.9.13310	Yos1-like, putative	949	1.2
Tb927.2.1730	hypothetical protein, conserved	948	1
Tb927.4.390	hypothetical protein, conserved	948
Tb927.7.2310	2.7.7.- (Nucleotidyltransferases.)	947
Tb927.9.9150	Mitoribosomal LSU assembly factor 13	943	1.4
Tb927.11.6610	hypothetical protein, conserved	941
Tb927.10.11520	mitochondrial import inner membrane translocase subunit tim13	940
Tb927.3.5270	DNA-directed RNA polymerases II subunit, putative	937
Tb927.11.13450	hypothetical protein, conserved	934
Tb927.11.16080	Soluble NSF attachment protein, SNAP, putative	931	1.1
Tb927.8.7260	kinetoplast-associated protein, putative	931
Tb927.10.940	hypothetical protein, conserved	928	1.7
Tb927.10.12900	Complex 1 protein (LYR family), putative	928
Tb927.10.7190	3.5.1.81 (N-acyl-D-amino-acid deacylase)	928
Tb927.11.2100	Divergent AAA domain containing protein, putative	925	1.1
Tb927.10.1880	hypothetical protein, conserved	925
Tb927.11.2720	hypothetical protein, conserved	924
Tb927.10.2310	hypothetical protein, conserved	922
Tb927.8.2770	inositol 1,4,5-trisphosphate receptor	920
Tb927.4.1710	rhodanese-like domain containing protein, putative	919
Tb927.8.7500	hypothetical protein, conserved	915
Tb927.10.9290	Phosphoseryl-tRNA Kinase, putative	914	1.1
Tb927.10.10010	mRNA turnover protein 4 homolog, putative	913
Tb927.11.14050	hypothetical protein, conserved	912
Tb927.10.4660	Transcription factor S-II (TFIIS), central domain containing protein, putative	911
Tb927.9.5890	2.5.1.1 (Dimethylallyltranstransferase)%3B2.5.1.10 ((2E,6E)-farnesyl diphosphate synthase)%3B2.5.1.84 (All-trans-nonaprenyl-diphosphate synthase (geranyl-diphosphate specific))%3B2.5.1.85 (All-trans-nonaprenyl-diphosphate synthase (geranylgeranyl-diphosphatespecific))	910
Tb927.10.1290	hypothetical protein, conserved	908
Tb927.10.7720	hypothetical protein, conserved	905
Tb927.9.15630	BARP protein	905
Tb927.7.3410	centrin-4	905
Tb927.10.12600	Small RNA 2'-O-methyltransferase	904
Tb927.11.5850	RNA-binding protein 38, putative	902
Tb927.9.13250	1.6.2.4 (NADPH--hemoprotein reductase)	901
Tb927.11.16680	4.2.1.70 (Pseudouridylate synthase)	900	1.6
Tb927.7.3390	hypothetical protein, conserved	900	1
Tb927.4.120	hypothetical protein	899
Tb927.9.15020	hypothetical protein, conserved	896	1.1
Tb927.4.1070	Mitochondrial ribosomal protein L13	895
Tb927.10.6300	Mitochondrial ribosomal protein S5	894	1.3
Tb927.8.2395	hypothetical protein	894
Tb927.11.12760	hypothetical protein, conserved	893
Tb927.11.8400	3.1.26.3 (Ribonuclease III)	892	1.2
Tb927.11.12590	Der1-like family, putative	892
Tb927.7.590	hypothetical protein, conserved	891	1.3
Tb927.11.10450	2.7.8.15 (UDP-N-acetylglucosamine--dolichyl-phosphateN-acetylglucosaminephosphotransferase)	890	1.5
Tb927.9.9620	meiotic recombination protein DMC1, putative	889
Tb927.11.200	2.7.7.6 (DNA-directed RNA polymerase)	889
Tb927.8.5420	methyltransferase domain containing protein, putative	888	1
Tb927.10.5230	ADP-ribosylation factor-like protein 13, putative	887
Tb927.11.7480	vacuolar type h+ ATPase subunit, putative	887
Tb927.7.6750	hypothetical protein, conserved	886	1.6
Tb927.7.2800	Prp18 domain containing protein, putative	886	1
Tb927.4.1820	selenocysteine-specific elongation factor, putative	885	1.5
Tb927.9.12160	hypothetical protein, conserved	885
Tb927.10.11870	Guide RNA binding complex protein 5	885
Tb927.5.1720	hypothetical protein, conserved	885
Tb927.8.4960	hypothetical protein, conserved	884
Tb927.5.1030	Iron-sulfur assembly protein 2	884	1.1
Tb927.5.2910	hypothetical protein, conserved	884
Tb927.8.5730	STE20-like serine/threonine-protein kinase 1, putative	883	1.8
Tb927.11.5070	GPI ethanolamine phosphate transferase 3, putative	882	1.1
Tb927.7.5360	Haemolysin-III related, putative	881	1.3
Tb927.8.5070	hypothetical protein, conserved	881
Tb927.7.7220	hypothetical protein, conserved	880	-1.5
Tb927.7.7210	Present in the outer mitochondrial membrane proteome 37	880
Tb927.6.4570	hypothetical protein, conserved	880
Tb927.8.4490	hypothetical protein	879	1.5
Tb927.10.5440	RNA editing endoribonuclease	878	1.3
Tb927.4.1630	ribosomal RNA processing protein 6	877	1.4
Tb927.7.5470	Present in the outer mitochondrial membrane proteome 36	874	1.2
Tb927.6.1970	nuclear cap binding protein	872
Tb927.7.5520	3.1.1.29 (Aminoacyl-tRNA hydrolase)	871
Tb927.9.6270	hypothetical protein, conserved	871	1.6
Tb927.11.6380	hypothetical protein, conserved	866
Tb927.9.13740	ADP-ribosylation factor, putative	866
Tb927.10.13560	4.1.1.33 (Diphosphomevalonate decarboxylase)	865
Tb927.11.9060	DnaJ domain containing protein, putative	862
Tb927.10.4520	3.1.3.46 (Fructose-2,6-bisphosphate 2-phosphatase)	862
Tb927.8.6880	translation initiation factor IF-2, putative	860	1.5
Tb927.10.11670	hypothetical protein, conserved	859	1.2
Tb927.7.2760	Mitochondrial ribosomal protein L22	853
Tb927.10.8400	legume-like lectin, putative	853
Tb927.8.2500	2.1.1.- (Methyltransferases.)	850	1.1
Tb927.1.3400	Bromodomain factor 6	849
Tb927.11.13890	AKAP7 2'5' RNA ligase-like domain containing protein, putative	849
Tb927.10.3320	hypothetical protein, conserved	847	1.5
Tb927.9.11120	Chromosome passenger complex (CPC) protein INCENP N terminal, putative	847	1.8
Tb927.8.1430	SSU ribosomal protein, mitochondrial, putative	847
Tb927.11.9900	phytoene synthase, putative	844
Tb927.8.4760	kinetoplastid kinetochore protein 20	844
Tb927.10.11220	procyclic form surface phosphoprotein	844
Tb927.11.9450	5.2.1.8 (Peptidylprolyl isomerase)	842
Tb927.7.1550	KRET2	838	1.1
Tb927.5.1510	Mitochondrial SSU ribosomal protein, putative	838
Tb927.2.1720	hypothetical protein, conserved	837
Tb927.8.3940	hypothetical protein, conserved	836	2.2
Tb927.7.3940	mitochondrial carrier protein	833
Tb927.7.4630	Miro-like protein, putative	832
Tb927.10.1230	Enriched in surface-labeled proteome protein 23	831	1.9
Tb927.8.2440	hypothetical protein, conserved	830	1.9
Tb927.3.5280	spliceosome-associated protein 49, putative	826
Tb927.11.13940	6.3.2.19 (Transferred entry: 2.3.2.23, 2.3.2.27 and 6.2.1.45)	823	-1.6
Tb927.11.13950	Mut7-C RNAse domain containing protein, putative	823
Tb927.11.10930	tubulin delta chain	822
Tb927.5.1150	RNA helicase Prp43	820
Tb927.8.1440	maoC-like dehydratase, putative	819
Tb927.4.1940	WD domain, G-beta repeat, putative	818	1.2
Tb927.10.3360	3.1.3.48 (Protein-tyrosine-phosphatase)	817	1
Tb927.11.16390	cyclin dependent kinases regulatory subunit, putative	816
Tb927.5.4290	hypothetical protein, conserved	815
Tb927.2.2910	hypothetical protein, conserved	815
Tb927.8.7390	3.1.3.16 (Protein-serine/threonine phosphatase)	814
Tb927.3.5590	hypothetical protein, conserved	814
Tb927.4.4350	emp24/gp25L/p24 family/GOLD, putative	814
Tb927.6.4870	2.5.1.6 (Methionine adenosyltransferase)	813
Tb927.10.12930	hypothetical protein, conserved	812
Tb927.8.7740	amino acid transporter, putative	812
Tb927.10.15460	Vacuolar protein sorting associated protein 36, putative	809	1.2
Tb927.8.1450	hypothetical protein, conserved	809
Tb927.3.3230	NOL1/NOP2/sun family, putative	807	1.2
Tb927.9.9860	170 kDa glucose-regulated protein, putative	806
Tb927.9.12150	transport protein particle (TRAPP) subunit, putative	803
Tb927.9.15040	DTW domain containing protein, putative	801
Tb927.6.3200	hypothetical protein, conserved	801
Tb927.10.2960	3.6.5.- (Acting on GTP%3B involved in cellular and subcellular movement.)	799	1.5
Tb927.11.4540	Nucleoporin NUP48	799	1.3
Tb927.1.3820	3.6.1.34 (Transferred entry: 7.1.2.2)	799
Tb927.8.4220	hypothetical protein, conserved	798	1.2
Tb927.7.4140	mitochondrial ribosomal protein L21	797	1.3
Tb927.11.4400	hypothetical protein, conserved	797	1.7
Tb927.10.5800	hypothetical protein, conserved	795	1
Tb927.4.940	hypothetical protein, conserved	795
Tb927.4.3450	Mitochondrial ATP synthase subunit, putative	792
Tb927.9.6440	dolichol phosphate-mannose biosynthesis regulatory protein (DPM2), putative	791	1.5
Tb927.11.6550	PUF nine target 1	789
Tb927.5.1630	hypothetical protein, conserved	789
Tb927.11.12970	hypothetical protein, conserved	787
Tb927.7.5110	hypothetical protein, conserved	787
Tb927.8.5040	EMG1/NEP1 methyltransferase, putative	785
Tb927.10.10520	histone H2B, putative	784
Tb927.5.3960	2.1.1.321 (Type III protein arginine methyltransferase)	779
Tb927.6.3510	2.8.4.5 (tRNA (N(6)-L-threonylcarbamoyladenosine(37)-C(2))-methylthiotransferase)	778	1.7
Tb927.4.1810	mitochondrial ribosomal protein L33	778
Tb927.3.2800	hypothetical protein	777	1.1
Tb927.11.11660	conserved protein	777
Tb927.10.7800	cop9 signalosome complex subunit, putative	776
Tb927.3.4540	NOL1/NOP2/sun family, putative	773	1.5
Tb927.10.9940	Predicted membrane protein, putative	772	1.3
Tb927.7.2690	hypothetical protein, conserved	771
Tb927.9.1790	hypothetical protein, conserved	770
Tb927.9.10250	small nuclear ribonucleoprotein Sm-F	770
Tb927.11.11530	histone acetyltransferase, putative	769	1.1
Tb927.11.11760	hypothetical protein, conserved	766	1.4
Tb927.10.11430	hypothetical protein, conserved	765	1.9
Tb927.11.8930	D123, putative	762
Tb927.11.15220	hypothetical protein, conserved	761
Tb927.4.2010	acyl-CoA binding protein, putative	761
Tb927.10.1520	ras-related protein Rab21, putative	759
Tb927.9.3880	DNA polymerase beta thumb, putative	759
Tb927.11.13700	Basal body protein	756	2
Tb927.11.13690	Radial spoke protein 11	756
Tb927.11.7702	U6 snRNA-associated Sm-like protein LSm5	756
Tb927.9.10570	predicted zinc finger protein	755
Tb927.11.13470	PPPDE putative peptidase domain containing protein, putative	755
Tb927.8.2990	5-formyltetrahydrofolate cyclo-ligase family, putative	750
Tb927.6.4790	hypothetical protein, conserved	750
Tb927.3.1000	1.16.3.1 (Ferroxidase)	747
Tb927.10.6490	KIAA1430 homologue, putative	747
Tb927.10.10120	hypothetical protein, conserved	746
Tb927.9.4930	divalent cation transporter, putative	746	1.3
Tb927.7.6480	hypothetical protein, conserved	745
Tb927.7.6470	2.3.1.234 (N(6)-L-threonylcarbamoyladenine synthase)%3B3.4.24.57 (O-sialoglycoprotein endopeptidase)	745
Tb927.8.5840	hypothetical protein, conserved	744
Tb927.11.9800	hypothetical protein, conserved	743
Tb927.8.680	KREPA5	743
Tb927.10.3580	Mitochondrial SSU ribosomal protein, putative	739
Tb927.6.3870	RNA-binding protein, putative	737
Tb927.7.5510	hypothetical protein, conserved	736	1.1
Tb927.11.3420	leucine-rich repeat protein (LRRP), putative	735	1.3
Tb927.3.870	Histone RNA hairpin-binding protein RNA-binding domain containing protein, putative	734
Tb927.11.3090	LisH domain-containing protein FOPNL, putative	734
Tb927.9.8670	hypothetical protein, conserved	733
Tb927.8.2010	hypothetical protein, conserved	732	2.2
Tb927.11.1040	TFIIF-like transcription factor subunit 1	731
Tb927.7.4000	6.3.2.3 (Glutathione synthase)	730
Tb927.10.5110	KREPA4	730	1.1
Tb927.6.1120	hypothetical protein, conserved	729	1.4
Tb927.10.4090	hypothetical protein, conserved	729
Tb927.1.3940	hypothetical protein, conserved	728	1.5
Tb927.7.4320	3.1.3.33 (Polynucleotide 5'-phosphatase)	726
Tb927.9.14440	hypothetical protein	726
Tb927.7.3850	hypothetical protein, conserved	724	1.9
Tb927.7.1350	Pentatricopeptide repeat protein (PPR), putative	724	1.3
Tb927.10.12460	Zinc finger, C3HC4 type (RING finger), putative	723	1.5
Tb927.9.3480	U5Cwc21 small nuclear ribonucleoprotein	723
Tb927.11.13400	Bromodomain factor 5	721	2
Tb927.11.15340	hypothetical protein, conserved	721
Tb927.9.10840	hypothetical protein, conserved	721	1.3
Tb927.10.11920	hypothetical protein, conserved	721
Tb927.5.4410	hypothetical protein, conserved	720
Tb927.2.1780	2.4.1.198 (Phosphatidylinositol N-acetylglucosaminyltransferase)	718	1.5
Tb927.11.4930	Phosducin, putative	717	1.7
Tb927.10.2080	hypothetical protein, conserved	717
Tb927.10.12350	hypothetical protein, conserved	715
Tb927.3.585	hypothetical protein	715	1.1
Tb927.11.850	Atypical serine/threonine protein kinase BUD32, putative	715
Tb927.10.3370	60S acidic ribosomal protein P2, putative	715
Tb927.8.5180	U6 snRNA-associated sm-like protein Lsm2	711
Tb927.10.13970	3.2.2.3 (Uridine nucleosidase)	710
Tb927.6.2130	nuclear movement protein, putative	709	1.1
Tb927.9.7060	hypothetical protein, conserved	708
Tb927.11.3690	Alpha/beta hydrolase family, putative	707
Tb927.10.710	hypothetical protein, conserved	705
Tb927.9.4440	Mitochondrial editosome-associated protein KREPB9	704	2.1
Tb927.9.4910	3-phosphoinositide-dependent protein kinase 1, putative	704
Tb927.9.15260	ubx domain containing protein, putative	703	1.4
Tb927.9.3770	hypothetical protein, conserved	701
Tb927.7.1200	Protein of unknown function (DUF525), putative	698
Tb927.3.3020	actin-like protein, putative	698	1.4
Tb927.8.1945	hypothetical protein	698
Tb927.11.10400	SSU ribosomal protein, mitochondrial, putative	697
Tb927.4.1830	Urm1 (Ubiquitin related modifier), putative	697
Tb927.6.1210	kinetoplastid kinetochore protein 6	696
Tb927.10.3230	CMGC/MAPK protein kinase, putative	695
Tb927.3.1440	Spastin, putative	694	1.2
Tb927.3.5170	mediator of rna polymerase ii transcription subunit 3	689	1.1
Tb927.3.2330	kinetoplastid kinetochore protein 17	689
Tb927.3.2320	COP9 signalosome complex subunit 2, putative	689
Tb927.3.1250	2.7.7.6 (DNA-directed RNA polymerase)	687
Tb927.7.7180	leucine-rich repeat protein 1 (LRRP1), putative	686
Tb927.11.6850	Optic atrophy 3 protein (OPA3), putative	684
Tb927.11.15540	hypothetical protein, conserved	684	1
Tb927.9.8210	3.5.1.88 (Peptide deformylase)	684
Tb927.5.4490	hypothetical protein, conserved	683
Tb927.8.640	Dpy-30 motif containing protein, putative	683
Tb927.11.4550	Domain of unknown function (DUF4200), putative	681	1.4
Tb927.8.7440	3.1.1.- (Carboxylic ester hydrolases.)	681
Tb927.4.2440	SET domain protein 13	680
Tb927.7.4230	Enriched in surface-labeled proteome protein 12	679	1
Tb927.11.2080	hypothetical protein, conserved	678
Tb927.10.370	calcineurin B subunit, putative	677
Tb927.4.830	cytochrome c oxidase assembly protein PET191, putative	677
Tb927.10.3630	hypothetical protein, conserved	676
Tb927.11.13480	SUMO-interacting motif-containing protein	676	2
Tb10.NT.95	Noncoding RNA, putative	676
Tb927.10.14760	clathrin light chain, putative	676
Tb927.10.12000	iron-sulfur cluster assembly protein, putative	676
Tb927.5.1180	hypothetical protein, conserved	673
Tb927.6.1420	Uncharacterised protein family (UPF0220), putative	671
Tb927.11.15000	survival of motor neuron (SMN)-like protein	670
Tb927.8.3070	hypothetical protein, conserved	669
Tb927.11.12360	ankyrin repeat protein, putative	668
Tb927.11.16930	ABC transporter of the mitochondrion, putative	667	1.8
Tb927.8.7090	Component of IIS longevity pathway SMK-1, putative	667	1.6
Tb927.3.1260	hypothetical protein, conserved	667
Tb927.11.1480	4.6.1.1 (Adenylate cyclase)	666
Tb927.10.3610	hypothetical protein, conserved	666	1.1
Tb927.11.15375	hypothetical protein	665
Tb927.6.3230	RNA pseudouridylate synthase, putative	664	1.3
Tb927.11.12740	tRNA import complex component, putative	664
Tb927.8.6610	hypothetical protein, conserved	663	1.3
Tb927.1.4720	SET domain protein 3	662	1.1
Tb927.11.11910	hypothetical protein, conserved	662
Tb927.11.770	hypothetical protein, conserved	658
Tb927.6.3690	pre-mRNA cleavage complex II Clp1-like, conserved	658
Tb927.8.7030	hypothetical protein, conserved	657
Tb11.02.5440	SUMO-interacting motif-containing protein	654
Tb927.2.1790	hypothetical protein, conserved	653
Tb927.1.2000	hypothetical protein	652	1.5
Tb927.4.2270	Histone-like transcription factor (CBF/NF-Y) and archaeal histone, putative	652
Tb927.9.3410	hypothetical protein, conserved	652
Tb927.9.13460	Spt4/RpoE2 zinc finger, putative	652
Tb927.10.10600	ARP2/3 complex 16kDa subunit, putative	650
Tb927.11.13960	U6 snRNA-associated Sm-like protein LSm4p	650
Tb927.11.2020	hypothetical protein, conserved	648
Tb927.11.9310	4.2.1.70 (Pseudouridylate synthase)	646	1.6
Tb927.8.2980	3.6.1.29 (Bis(5'-adenosyl)-triphosphatase)	644
Tb927.11.7680	hypothetical protein, conserved	643	1.3
Tb927.10.13980	btb/poz domain containing protein, putative	643
Tb927.8.1800	Eukaryotic membrane protein family, putative	642	1.8
Tb927.4.5160	hypothetical protein, conserved	641
Tb927.9.11670	hypothetical protein, conserved	640
Tb927.7.4940	3.4.21.- (Serine endopeptidases.)	640
Tb927.2.4380	NADH dehydrogenase (ubiquinone) 1 alpha subcomplex subunit, putative	640
Tb927.11.14740	YqaJ-like viral recombinase domain containing protein, putative	640
Tb927.10.14440	b9 domain-containing protein 1	639
Tb927.2.5190	Homologous-pairing protein 2 homolog	639
Tb927.7.6370	Zinc finger, C3HC4 type (RING finger), putative	638
Tb927.9.6160	hypothetical protein, conserved	637	2.4
Tb927.8.4130	class I transcription factor A, subunit 5b (CITFA-5b)	636	2.4
Tb927.6.4330	telomere-associated protein	635
Tb927.11.250	3.4.19.12 (Ubiquitinyl hydrolase 1)	633
Tb927.10.5060	Protein of unknown function (DUF3592), putative	627
Tb927.10.1740	hypothetical protein, conserved	625
Tb927.9.9180	hypothetical protein, conserved	623
Tb927.8.2530	Cytochrome c oxidase copper chaperone, related	622
Tb927.3.3570	hypothetical protein, conserved	621
Tb927.1.4160	hypothetical protein, conserved	621
Tb927.11.2980	hypothetical protein, conserved	620	1.4
Tb927.9.13970	KKT-interacting protein 9	620
Tb927.11.710	SCAMP family, putative	620
Tb927.10.4670	hypothetical protein, conserved	619	2.4
Tb927.8.3360	hypothetical protein, conserved	619
Tb927.3.1980	hypothetical protein, conserved	618	1.4
Tb927.5.288b	5.1.3.1 (Ribulose-phosphate 3-epimerase)	617
Tb927.10.3550	DNA repair helicase, putative	617
Tb927.9.12810	poly(ADP-ribose) glycohydrolase, putative	616	1.2
Tb927.11.15820	1.15.1.1 (Superoxide dismutase)	616
Tb927.10.1860	hypothetical protein, conserved	616
Tb927.11.4880	Calmodulin-binding, putative	616
Tb927.5.1270	Acidic leucine-rich nuclear phosphoprotein 32 family member	615
Tb927.11.9405	hypothetical protein	615
Tb927.8.5210	cullin 3, putative	614	1.2
Tb927.5.4050	hypothetical protein, conserved	614
Tb927.6.1130	hypothetical protein, conserved	613	1.1
Tb927.3.2010	hypothetical protein, conserved	613
Tb927.11.12930	Mitoribosomal LSU assembly factor 2	612
Tb927.9.13010	50S ribosome-binding GTPase, putative	611	1.4
Tb927.5.4320	Pre-mRNA polyadenylation factor FIP1	611
Tb927.8.2360	mediator of rna polymerase ii transcription subunit 4	611
Tb927.11.10140	hypothetical protein, conserved	611
Tb927.7.2460	hypothetical protein, conserved	610	1.2
Tb927.11.10600	Mitoribosomal SSU assembly factor 18	610	1.4
Tb927.10.4470	hypothetical protein, conserved	609
Tb927.9.11330	proteasome beta 2 subunit, putative	609
Tb927.9.6710	1.14.14.1 (Unspecific monooxygenase)	607
Tb927.2.2190	histone deacetylase 3	607
Tb927.7.1640	Mitoribosomal LSU assembly factor 1	607	1.3
Tb927.3.3500	hypothetical protein, conserved	607
Tb927.11.9490	CobW/HypB/UreG, nucleotide-binding domain containing protein, putative	607
Tb927.6.2680	transmembrane protein, putative	606	1
Tb927.8.6480	folate-binding protein YgfZ, putative	606
Tb927.6.970	3.4.22.- (Cysteine endopeptidases.)	605
Tb927.10.730	ATP synthase, putative	605
Tb927.11.12365	hypothetical protein	603
Tb927.11.7870	hypothetical protein, conserved	602	1.3
Tb927.11.9430	TFIIH basal transcription factor subunit	602	2
Tb927.5.3080	hypothetical protein, conserved	602	1.6
Tb927.9.9030	hypothetical protein, conserved	602	1
Tb927.7.4870	hypothetical protein, conserved	602
Tb927.6.2240	hypothetical protein, conserved	601
Tb927.3.4480	hypothetical protein, conserved	601
Tb927.2.960	hypothetical protein	600	1.1
Tb927.11.1650	hypothetical protein, conserved	600
Tb927.9.3840	hypothetical protein, conserved	600
Tb927.6.4360	hypothetical protein, conserved	599
Tb927.10.270	60S ribosomal protein L32, putative	599
Tb927.8.6670	hypothetical protein, conserved	596	2.1
Tb927.11.15660	hypothetical protein, conserved	596
Tb927.11.15500	LSU ribosomal protein, mitochondrial, putative	595
Tb927.10.12630	Flagellum attachment zone protein 34	593
Tb927.10.16150	ATP-dependent zinc metallopeptidase, putative	593
Tb927.5.3360	mitochondrial ribosomal protein L2	592
Tb927.7.1500	Cytosolic Fe-S cluster assembly factor CFD1, putative	587
Tb927.11.14580	Bifunctional Monophosphate RNA Kinase/RNA guanylyltransferase	582	1.1
Tb927.4.2840	hypothetical protein, conserved	582
Tb927.6.3910	hypothetical protein, conserved	582
Tb927.5.3420	ABC1 family, putative	581	1.2
Tb927.3.4050	hypothetical protein, conserved	581
Tb927.9.3540	hypothetical protein, conserved	581
Tb927.10.12080	hypothetical protein, conserved	579
Tb927.11.15470	2.1.2.9 (Methionyl-tRNA formyltransferase)	579
Tb927.7.3860	PQ loop repeat, putative	578
Tb927.7.7510	hypothetical protein	576
Tb927.11.7140	cell cycle sequence binding phosphoprotein (RBP33), putative	576
Tb927.11.9660	Zinc finger, C3HC4 type (RING finger), putative	575
Tb927.5.2760	2.4.1.- (Hexosyltransferases.)	574	1.1
Tb927.9.10890	Regulatory subunit of type II PKA R-subunit, putative	574
Tb927.11.15210	TLR4 regulator and MIR-interacting MSAP, putative	572
Tb927.6.3410	hypothetical protein, conserved	570	2.1
Tb927.5.2010	hypothetical protein	570
Tb927.4.5335	hypothetical protein	570
Tb927.8.2040	Domain of unknown function (DUF1767), putative	568	1.7
Tb927.4.580	hypothetical protein, conserved	567	1.6
Tb927.7.7140	Vta1 like, putative	564
Tb5.NT.81	Noncoding RNA, putative	563
Tb927.11.11610	Cactus-binding C-terminus of cactin protein, putative	563	1.3
Tb927.8.3300	Mitoribosomal LSU assembly factor 12	563	1.2
Tb927.9.14990	hypothetical protein, conserved	563
Tb927.10.9950	hypothetical protein, conserved	562
Tb927.11.960	ATPase, putative	562
Tb927.9.8680	cytochrome c oxidase assembly factor, putative	562
Tb927.10.9280	hypothetical protein, conserved	561
Tb927.8.3470	Vesicle transport v-SNARE protein N-terminus, putative	559
Tb927.11.12080	3.1.1.89 (Protein phosphatase methylesterase-1)%3B3.5.1.89 (N-acetylglucosaminylphosphatidylinositol deacetylase)	558
Tb927.11.6700	hypothetical protein, conserved	558
Tb927.8.2110	Alpha/beta hydrolase family, putative	557
Tb927.7.5640	G-patch domain containing protein, putative	556
Tb927.7.5810	Protein of unknown function (DUF1637), putative	552
Tb927.8.3110	Mitochondrial ribosomal protein S9	551
Tb927.11.2560	hypothetical protein, conserved	550
Tb927.1.3560	Centrosomal protein of 164 kDa, putative	550
Tb927.11.6250	Mitochondrial ATP synthase subunit, putative	550
Tb927.10.8770	disgorgin, putative	547
Tb927.7.4910	hypothetical protein, conserved	547
Tb927.10.9140	FAD dependent oxidoreductase, putative	545
Tb927.10.7390	PHF5-like protein, putative	543
Tb927.8.6950	roadblock/LC7 family member	542
Tb927.7.880	RNA-binding protein, putative	541
Tb927.11.15255	hypothetical protein	541
Tb927.11.14820	hypothetical protein, conserved	540	1.1
Tb927.10.15000	hypothetical protein, conserved	539	1.5
Tb927.8.7610	amino acid transporter 1, putative	539
Tb927.6.4260	hypothetical protein, conserved	539
Tb927.10.7560	methyltransferase domain containing protein, putative	537
Tb927.11.3810	hypothetical protein	533	1.1
Tb927.11.12450	Bardet-Biedl syndrome 8 protein	531	1.1
Tb927.11.1640	Stumpy formation signalling pathway protein, putative	530
Tb927.11.14700	hypothetical protein, conserved	530
Tb927.3.940	Complex 1 protein (LYR family), putative	530
Tb927.8.3960	hypothetical protein, conserved	529	1.3
Tb927.11.160	hypothetical protein, conserved	528
Tb927.8.2710	SET domain protein 22	525
Tb927.11.2030	hypothetical protein, conserved	524	1.1
Tb927.11.15770	hypothetical protein, conserved	524
Tb927.7.3140	hypothetical protein, conserved	524
Tb927.4.1760	Cardiolipin-dependent protein 17kDa	524
Tb927.11.9200	methyltransferase domain containing protein, putative	522	1.9
Tb927.3.4090	Pyruvate transporter, putative	522
Tb927.4.4360	monoglyceride lipase, putative	522
Tb927.11.2170	hypothetical protein, conserved	521
Tb927.6.990	3.4.22.- (Cysteine endopeptidases.)	520
Tb927.4.1350	3.1.2.6 (Hydroxyacylglutathione hydrolase)	520
Tb927.10.14560	TPR repeat, putative	519
Tb927.9.2120	hypothetical protein, conserved	519
Tb927.10.10690	CEP19-like protein, putative	518	1.2
Tb927.10.6170	hypothetical protein, conserved	518
Tb927.4.1890	hypothetical protein, conserved	517
Tb927.2.4540	Small nuclear ribonucleoprotein-associated protein B (snRNP-B) (Sm protein B) (Sm-B) (SmB), putative	517
Tb927.10.4980	ubiquitin-like protein DSK2, putative	517
Tb927.10.6280	N-terminal glutamine amidase, putative	516
Tb927.10.1260	aspartyl-tRNA synthetase, putative	515
Tb927.9.9950	hypothetical protein, conserved	514
Tb927.11.15690	U5 snRNP-associated 102 kDa protein, putative	514	1.7
Tb927.6.4530	RNA-binding protein, putative	514
Tb927.5.3220	3.4.21.89 (Signal peptidase I)	514
Tb11.NT.192	Noncoding RNA, putative	513
Tb927.11.1880	histone H1	512	2.1
Tb927.11.1730	hypothetical protein	511
Tb927.11.14840	chromosomal passenger complex 2	511
Tb927.3.4530	hypothetical protein, conserved	509	1.1
Tb927.7.3540	hypothetical protein, conserved	509
Tb927.7.3420	5.2.1.8 (Peptidylprolyl isomerase)	509
Tb927.7.7120	kinesin, putative	508
Tb927.10.12020	recA bacterial DNA recombination protein, putative	508
Tb927.8.5700	mitochondrial editosome-associated protein KREPB10	507	1.5
Tb927.11.4250	hypothetical protein, conserved	503	1.2
Tb927.4.2790	kinetoplast ribosomal PPR-repeat containing protein 12	503
Tb927.11.2070	Flagellum attachment zone protein 36	503
Tb927.9.7710	hypothetical protein, conserved	503
Tb927.5.2860	Protein of unknown function (DUF2453), putative	502
Tb927.11.12960	hypothetical protein, conserved	502
Tb927.8.1680	kinetoplastid kinetochore protein 12	502
Tb927.7.1620	Cleavage factor I 25 kDa subunit, putative	501	1.4
Tb927.9.7800	hypothetical protein, conserved	501
Tb927.11.1440	hypothetical protein, conserved	501
Tb927.9.5330	Putative papain-like cysteine peptidase (DUF1796), putative	500
Tb927.11.1570	hypothetical protein, conserved	499
Tb927.10.2510	hypothetical protein, conserved	499
Tb927.10.15900	hypothetical protein, conserved	499
Tb927.6.4660	cationic amino acid transporter, putative	498
Tb927.6.4820	chromosomal passenger complex protein 1	496
Tb927.10.4710	3.4.25.1 (Proteasome endopeptidase complex)	495
Tb927.9.15240	ATP11 protein, putative	495	1.5
Tb927.10.8070	ATPase, putative	494
Tb927.3.1810	hypothetical protein, conserved	493
Tb927.10.11880	hypothetical protein, conserved	493
Tb927.10.1750	hypothetical protein, conserved	493
Tb927.10.11690	YEATS family, putative	492	1
Tb927.8.3140	2.3.1.286 (Protein acetyllysine N-acetyltransferase)%3B3.5.1.- (In linear amides.)	492	1.2
Tb927.1.3010	mRNA processing protein, putative	491	1
Tb927.9.1610	2.7.8.11 (CDP-diacylglycerol--inositol 3-phosphatidyltransferase)	491
Tb927.5.3890	hypothetical protein, conserved	490
Tb927.11.3990	hypothetical protein, conserved	490
Tb927.3.2310	parkin coregulated gene protein	490
Tb927.8.3320	Mitochondrial ATP synthase subunit, putative	489
Tb927.11.8110	hypothetical protein, conserved	488
Tb927.2.5240	2.3.2.27 (RING-type E3 ubiquitin transferase)	488
Tb927.5.4280	Zinc finger, C3HC4 type (RING finger), putative	487	1.2
Tb927.1.3000	3.5.1.14 (N-acyl-aliphatic-L-amino acid amidohydrolase)%3B3.5.1.16 (Acetylornithine deacetylase)	487
Tb927.3.5230	DNA repair protein, putative	487
Tb927.9.3600	Glycosyl transferase family 11, putative	487
Tb927.9.3800	kinetoplastid kinetochore protein 18	487
Tb927.8.7770	aldehyde dehydrogenase family, putative	486	1.1
Tb927.10.6100	Protein of unknown function (DUF2419), putative	486
Tb927.11.13410	hypothetical protein, conserved	485
Tb927.11.8830	Enriched in surface-labeled proteome protein 2	484	1.2
Tb927.11.7218	mitochondrial edited mRNA stability factor 1 subunit	483
Tb927.8.3420	hypothetical protein, conserved	483
Tb927.5.1840	hypothetical protein, conserved	483
Tb927.11.7100	cytoplasmic translation machinery associated protein, putative	483
Tb927.9.11230	calmodulin-like protein, putative	483
Tb927.3.1180	hypothetical protein, conserved	482
Tb927.10.11990	60S ribosome subunit biogenesis protein NIP7, putative	481
Tb927.10.2750	2.5.1.46 (Deoxyhypusine synthase)	480
Tb927.10.1660	hypothetical protein, conserved	480
Tb927.8.7360	hypothetical protein, conserved	478	1.2
Tb927.10.13210	2.4.1.142 (Chitobiosyldiphosphodolichol beta-mannosyltransferase)%3B2.4.1.250 (D-inositol-3-phosphate glycosyltransferase)%3B2.4.1.83 (Dolichyl-phosphate beta-D-mannosyltransferase)	478	1
Tb927.3.3480	U2 small nuclear ribonucleoprotein B, putative	478
Tb927.9.12870	trafficking protein particle complex subunit 1, putative	477
Tb927.11.9420	3.6.3.14 (Transferred entry: 7.1.2.2)	477
Tb927.10.1950	leucine-rich repeat protein (LRRP), putative	476	1.5
Tb927.3.1070	Peptide chain release factor 1, mitochondrial, putative	476
Tb927.11.170	Mitoribosomal SSU assembly factor 15	476
Tb927.1.2430	histone H3, putative	476
Tb927.5.4030	U6 snRNA-associated Sm-like protein LSm7p	476
Tb927.10.6920	hypothetical protein	475
Tb927.10.9420	mitochondrial chaperone BCS1, putative	475
Tb927.11.15570	Pentatricopeptide repeat protein (PPR), putative	474	2.1
Tb927.3.900	PUB domain containing protein, putative	474
Tb927.9.1350	hypothetical protein, conserved	473
Tb927.10.4740	nucleolar RNA-binding protein, putative	473
Tb927.10.1760	hypothetical protein	472	2.1
Tb927.8.590	2.3.1.21 (Carnitine O-palmitoyltransferase)	472	1.1
Tb927.11.7440	hypothetical protein, conserved	472
Tb927.11.4850	hypothetical protein, conserved	472
Tb927.11.13560	SET domain protein 10	471
Tb927.8.1370	hypothetical protein, conserved	470
Tb927.7.5260	Cytochrome c oxidase biogenesis protein Cmc1 like, putative	470
Tb927.10.6480	hypothetical protein, conserved	469	1.9
Tb927.3.1090	U1 small nuclear ribonucleoprotein 24 kDa	468
Tb927.10.1440	hypothetical protein, conserved	468
Tb927.11.14520	3.5.1.88 (Peptide deformylase)	468
Tb927.2.2470	Kinetoplastid RNA editing protein 1	467
Tb927.10.6110	hypothetical protein, conserved	465
Tb927.3.2620	hypothetical protein, conserved	464
Tb927.3.2630	hypothetical protein, conserved	464
Tb927.11.5380	Protein of unknown function (DUF523), putative	462
Tb927.11.12750	cleavage and polyadenylation specificity factor 30 kDa subunit	461
Tb927.10.12380	chaperone protein DnaJ, putative	460
Tb927.10.12390	hypothetical protein, conserved	460
Tb927.9.11910	peroxidase, putative	460
Tb927.8.7680	amino acid transporter, putative	460
Tb927.7.7010	LSU ribosomal protein, mitochondrial, putative	459
Tb927.11.2825	Presenilin enhancer-2 subunit of gamma secretase, putative	459
Tb927.4.3150	KKT-interacting protein 10	458
Tb927.5.3490	hypothetical protein, conserved	458
Tb927.3.3700	hypothetical protein	457
Tb927.4.3690	Mitochondrial SSU ribosomal protein, putative	457
Tb927.11.3370	hypothetical protein	456
Tb927.3.5000	hypothetical protein, conserved	456
Tb927.9.13290	hypothetical protein, conserved	455
Tb927.5.1020	disulfide isomerase, putative	455
Tb927.5.3720	hypothetical protein, conserved	453
Tb927.5.3040	MIX protein	453
Tb927.11.16570	ATP-dependent DEAD/H RNA helicase, putative	451
Tb927.11.13650	cytochrome b5, putative	450
Tb927.10.11240	hypothetical protein, conserved	448	1.3
Tb927.10.10620	hypothetical protein, conserved	448	1.3
Tb927.7.870	hypothetical protein, conserved	447
Tb927.11.220	hypothetical protein, conserved	447
Tb927.10.1870	LSU ribosomal protein, mitochondrial, putative	447
Tb927.9.7260	phytanoyl-CoA dioxygenase (PhyH), putative	446	1
Tb927.9.10820	hypothetical protein, conserved	446
Tb927.8.2960	2.1.1.- (Methyltransferases.)	444
Tb927.11.3940	hypothetical protein, conserved	444
Tb927.10.1330	hypothetical protein, conserved	443	1.1
Tb927.9.6650	tRNA synthetases class II (A)/Threonyl and Alanyl tRNA synthetase second additional domain containing protein, putative	440
Tb927.10.11200	hypothetical protein, conserved	439
Tb927.5.2110	G-patch domain containing protein, putative	438
Tb927.10.7050	Chromatin assembly factor 1 subunit B	437	1.1
Tb927.6.3660	hypothetical protein, conserved	436
Tb927.11.1550	XRN 5'-3' exonuclease N-terminus, putative	435
Tb927.9.9100	hypothetical protein, conserved	435
Tb927.4.720	hypothetical protein, conserved	434
Tb927.10.11960	Serine/threonine-protein phosphatase 1 regulatory subunit, putative	432
Tb927.3.5570	syntaxin, putative	432
Tb927.6.460	procyclin associated gene 3 (PAG3) protein	431	1.8
Tb927.5.3740	RING-H2 zinc finger, putative	431	1.6
Tb927.11.3890	N(2), N(2)-dimethylguanosine tRNA methyltransferase, putative	431
Tb927.10.14200	syntaxin 5	431
Tb927.11.11720	FG-GAP repeat protein, putative	430
Tb927.11.7180	MORN repeat, putative	428
Tb927.10.12410	hypothetical protein, conserved	428
Tb927.11.10240	3.4.25.2 (HslU--HslV peptidase)	428
Tb927.11.13580	ubiquinone biosynthesis protein-like protein	427
Tb927.11.5110	hypothetical protein, conserved	426
Tb927.1.2970	hypothetical protein, conserved	426
Tb927.10.14640	Rtf2 RING-finger, putative	426
Tb927.4.700	hypothetical protein, conserved	425
Tb927.8.5910	hypothetical protein	424	2.2
Tb927.5.3710	3.1.4.12 (Sphingomyelin phosphodiesterase)	423
Tb927.6.660	hypothetical protein, conserved	423	1.1
Tb927.8.3590	hypothetical protein, conserved	421	1.2
Tb927.11.9230	hypothetical protein, conserved	421
Tb927.4.1180	Programmed cell death protein 2, C-terminal putative domain containing protein, putative	421
Tb927.2.1700	Enriched in surface-labeled proteome protein 10	421
Tb927.5.3430	ubiquitin-activating enzyme E1, putative	419
Tb927.11.660	predicted zinc finger protein	419	1.3
Tb927.11.5420	hypothetical protein, conserved	417
Tb927.7.360	Salivary gland epimastigote 1	415
Tb8.NT.8	Noncoding RNA, putative	415
Tb927.10.15590	5.2.1.8 (Peptidylprolyl isomerase)	415
Tb927.9.12890	hypothetical protein, conserved	414
Tb927.4.4660	Protein of unknown function DUF84, putative	414
Tb927.11.10320	TatD related DNase, putative	413
Tb927.4.2940	hypothetical protein, conserved	413
Tb927.10.3140	Basal body protein	411
Tb927.11.1080	Nucleolar protein 60	410
Tb927.8.4860	kinetoplast ribosomal PPR-repeat containing protein 10	407	1.1
Tb927.10.2420	hypothetical protein	407
Tb927.5.720	hypothetical protein	406	1.5
Tb927.11.300	hypothetical protein, conserved	406
Tb927.10.6020	hypothetical protein, conserved	406
Tb927.8.8280	hypothetical protein, conserved	405
Tb10.NT.169	Noncoding RNA, putative	404
Tb927.8.3210	hypothetical protein, conserved	404
Tb927.3.910	tubulin gamma chain	403
Tb927.9.6940	5.99.1.2 (Transferred entry: 5.6.2.1)	402
Tb927.3.4990	1.6.5.5 (NADPH:quinone reductase)	401
Tb927.5.3310	hypothetical protein, conserved	400
Tb927.7.5670	hypothetical protein, conserved	400
Tb927.8.3580	mitochondrial chaperone BCS1, putative	400
Tb927.9.11740	5.2.1.8 (Peptidylprolyl isomerase)	400
Tb927.8.6900	transport protein particle (TRAPP) component, putative	398
Tb927.9.9230	hypothetical protein, conserved	398	1
Tb927.5.1750	conserved protein, unknown function	397
Tb927.10.4020	hypothetical protein, conserved	397
Tb927.11.2920	5.4.2.4 (Bisphosphoglycerate mutase)	397
Tb927.5.2810	hypothetical protein, conserved	397
Tb927.6.4430	2.7.1.39 (Homoserine kinase)	397
Tb927.1.2450	histone H3, putative	396
Tb927.8.6970	3-methylcrotonyl-CoA carboxylase alpha subunit, putative	395
Tb927.8.2240	6.1.1.2 (Tryptophan--tRNA ligase)	395
Tb927.11.1590	hypothetical protein, conserved	394
Tb927.7.6800	LSU ribosomal protein, mitochondrial, putative	394
Tb927.5.2150	hypothetical protein, conserved	394
Tb927.5.2140	3.6.4.- (Acting on ATP%3B involved in cellular and subcellular movement.)	394
Tb927.5.4540	4.6.1.1 (Adenylate cyclase)	393
Tb927.7.7500	1.14.11.6 (Thymine dioxygenase)%3B1.2.3.4 (Oxalate oxidase)	393
Tb927.3.2850	Got1/Sft2-like family, putative	392
Tb927.7.900	hypothetical protein, conserved	392
Tb927.7.2530	N-acetyltransferase, putative	391
Tb927.7.4800	hypothetical protein, conserved	391
Tb927.2.4020	NEDD8-activating enzyme E1 regulatory subunit, putative	390
Tb927.6.2440	Mo25-like, putative	389	1.2
Tb927.11.13290	mitochondrial import inner membrane translocase subunit tim17	389
Tb927.10.4810	hypothetical protein, conserved	388
Tb927.10.2870	hypothetical protein, conserved	387
Tb927.9.10960	ATP-dependent DEAD/H RNA helicase, putative	387	1
Tb927.6.1410	NADH dehydrogenase (ubiquinone) 1 alpha subcomplex subunit, putative	387
Tb927.10.13350	hypothetical protein, conserved	386	1.2
Tb927.9.6420	Kinetoplastid kinetochore protein 22	386
Tb927.11.7230	2.3.1.142 (Glycoprotein O-fatty-acyltransferase)	385
Tb927.8.630	6.-.-.- (Ligases.)	385
Tb927.10.16050	hypothetical protein, conserved	384
Tb927.10.8690	TIGR00269 family protein, putative	383	1.1
Tb927.11.1960	leucine-rich repeat protein (LRRP), putative	383
Tb927.9.7070	exosome complex exonuclease RRP40	383
Tb927.7.4540	Chromodomain protein 1	383	2.3
Tb927.10.910	3.6.4.12 (DNA helicase)	382	1.8
Tb927.11.16580	hypothetical protein, conserved	381	1
Tb927.11.13150	UEV domain/Zinc finger, C3HC4 type (RING finger), putative	381
Tb927.10.1190	hypothetical protein, conserved	380
Tb927.8.7220	2.7.1.- (Phosphotransferases with an alcohol group as acceptor.)	378
Tb927.4.3780	hypothetical protein, conserved	377
Tb927.11.1870	histone H1	377	2.7
Tb927.10.670	hypothetical protein, conserved	377
Tb927.11.11860	leucine-rich repeat protein (LRRP), putative	376
Tb927.7.6855	hypothetical protein	376
Tb927.11.2900	HIT zinc finger, putative	375
Tb927.11.2010	hypothetical protein, conserved	374
Tb927.11.3780	subtilisin peptidase	373	1
Tb2.NT.3	Noncoding RNA, putative	373
Tb927.10.8120	RNA ligase/AAA domain containing protein, putative	373	1.6
Tb927.10.5470	hypothetical protein, conserved	373
Tb927.10.1580	MICOS complex subunit MIC10-1	373
Tb927.11.14890	DNA polymerase alpha/epsilon subunit B, putative	371	1.7
Tb927.10.6240	ras-like small GTPase, putative	371
Tb927.2.4000	hypothetical protein, conserved	370	1.3
Tb927.6.4940	RF-1 domain containing protein, putative	370	1.5
Tb927.8.5650	hypothetical protein, conserved	370
Tb927.11.10220	hypothetical protein, conserved	370
Tb927.4.1690	Retinal Maintenance, putative	368
Tb927.6.1950	N-acetyltransferase B complex (NatB) non catalytic subunit, putative	367
Tb927.10.11090	hypothetical protein, conserved	365	1.5
Tb927.9.3370	thioredoxin	365
Tb927.1.3850	Sec61beta family, putative	364
Tb927.4.2360	hypothetical protein, conserved	363
Tb927.8.6310	Presequence translocase-associated motor 18, putative	362	1.1
Tb927.10.1710	DNA polymerase eta, putative	362
Tb927.11.9790	calmodulin, putative	362
Tb927.7.2960	Present in the outer mitochondrial membrane proteome 33	361
Tb927.10.3720	hypothetical protein, conserved	360
Tb927.11.12170	hypothetical protein, conserved	358
Tb927.11.10640	4.2.99.18 (DNA-(apurinic or apyrimidinic site) lyase)	358
Tb927.9.4920	hypothetical protein, conserved	358
Tb927.3.4870	hypothetical protein, conserved	358
Tb927.10.11910	major facilitator superfamily, putative	357	1.2
Tb927.8.3640	JAB1/Mov34/MPN/PAD-1 ubiquitin protease, putative	356
Tb927.8.5030	transport protein particle (TRAPP) component, Bet3, putative	355
Tb927.11.16690	Voltage-gated Chloride channel Like 3	354	1.1
Tb927.11.6670	hypothetical protein, conserved	354
Tb927.10.8250	hypothetical protein, conserved	354
Tb10.NT.91	Noncoding RNA, putative	354
Tb927.11.17010	Rab5-interacting protein (Rab5ip), putative	354
Tb927.10.10170	pre-mRNA splicing factor 46, putative	353
Tb927.9.10930	mediator of rna polymerase ii transcription subunit 7	353
Tb927.11.3160	hypothetical protein, conserved	352
Tb927.9.13480	Eukaryotic protein of unknown function (DUF1764), putative	351
Tb927.11.7420	phosphoadenosine phosphosulfate reductase-like protein	351
Tb927.10.13020	Vacuolar protein sorting-associated protein 16 homolog, putative	351
Tb927.3.3080	2.7.1.37 (2.7.11.12, 2.7.11.13, 2.7.11.21, 2.7.11.22, 2.7.11.24, 2.7.11.25,2.7.11.30 and 2.7.12.1)%3B2.7.11.1 (Non-specific serine/threonine protein kinase)	350
Tb927.10.7920	hypothetical protein, conserved	350
Tb927.4.2370	hypothetical protein, conserved	349
Tb927.9.11300	Mitochondrial ribosomal protein S17	349
Tb927.10.11130	SET domain protein 4	348
Tb927.7.740	chaperone protein DnaJ, putative	348
Tb927.9.3530	U6 snRNA-associated Sm-like protein LSm6p	348
Tb927.11.6580	hypothetical protein, conserved	347
Tb927.10.6810	2.7.4.8 (Guanylate kinase)	347
Tb927.7.6960	ubiquitin-conjugating enzyme E2, putative	346
Tb927.9.7230	ADP-ribosylation factor-like protein, putative	346
Tb927.3.4810	dna replication complex gins protein sld5	345
Tb927.10.15420	NADH dehydrogenase [ubiquinone] 1 alpha subcomplex assembly factor 5, putative	344
Tb927.11.5060	Mitoribosomal SSU assembly factor 1	343	1.8
Tb927.10.13900	Nucleotide sugar transporter 1	343
Tb927.6.4070	hypothetical protein, conserved	343
Tb927.11.11440	3.2.2.- (Hydrolyzing N-glycosyl compounds.)	342
Tb927.5.1240	LicD family, putative	342
Tb927.3.2640	hypothetical protein, conserved	342
Tb927.8.3720	SUMO-interacting motif-containing protein	341	1
Tb927.10.15480	transporter, putative	341
Tb927.6.3580	3.6.1.- (In phosphorus-containing anhydrides.)	339
Tb927.9.6730	hypothetical protein, conserved	338
Tb927.10.8260	hypothetical protein, conserved	338
Tb927.3.790	zinc finger CCCH domain-containing protein 6, putative	338	1.3
Tb927.10.4060	Ankyrin repeats (3 copies), putative	338
Tb927.4.4310	Nucleoporin NUP64	337	1.1
Tb927.5.2720	zinc finger protein ZPR1	337
Tb927.3.4520	hypothetical protein, conserved	337
Tb927.7.780	RNA pseudouridylate synthase, putative	336
Tb927.3.2090	3.4.11.9 (Xaa-Pro aminopeptidase)	335
Tb927.4.810	expression site-associated gene 5 (ESAG5) protein, putative	335
Tb927.10.7470	RNA-binding protein, putative	335
Tb927.3.2180	Mitochondrial ATP synthase subunit, putative	335
Tb927.7.5740	Mitoribosomal LSU assembly factor 22	332
Tb927.11.5890	Domain of unknown function (DUF4505), putative	332
Tb927.4.1680	ZFP family member, putative	332
Tb927.7.7330	NADH dehydrogenase (ubiquinone) 1 alpha subcomplex subunit, putative	331
Tb927.9.15620	BARP protein	331
Tb927.5.2420	NOL1/NOP2/sun family, putative	331
Tb927.11.15855	hypothetical protein	329
Tb927.10.11860	Cornifin (SPRR) family, putative	327	1.1
Tb927.5.3750	5.2.1.8 (Peptidylprolyl isomerase)	327
Tb927.10.4830	hypothetical protein, conserved	327
Tb927.7.3570	hypothetical protein, conserved	326
Tb927.11.12800	1.17.4.1 (Ribonucleoside-diphosphate reductase)	325
Tb927.8.1030	chaperone protein DnaJ, putative	324
Tb927.7.2620	SSU ribosomal protein, mitochondrial, putative	324
Tb927.11.7520	hypothetical protein, conserved	324
Tb927.7.3340	2.1.1.320 (Type II protein arginine methyltransferase)	323
Tb927.4.650	chaperone protein DnaJ, putative	323
Tb927.9.11370	hypothetical protein, conserved	322
Tb927.7.5010	hypothetical protein, conserved	321
Tb927.9.10490	Component of motile flagella 56	320	1.6
Tb927.5.680	hypothetical protein, conserved	320	1.2
Tb927.8.8140	small GTP-binding rab protein, putative	320
Tb927.2.2550	hypothetical protein, conserved	319	2
Tb927.3.4490	2.5.1.58 (Protein farnesyltransferase)	319
Tb927.9.12480	dynein light chain type 1, putative	319
Tb927.10.13480	2.7.1.- (Phosphotransferases with an alcohol group as acceptor.)	317
Tb927.10.14910	Sarcalumenin, putative	316
Tb927.9.3670	Endonuclease/Exonuclease/phosphatase family, putative	316
Tb927.10.4000	4.2.1.18 (Methylglutaconyl-CoA hydratase)	316
Tb927.11.13785	hypothetical protein	316
Tb927.8.5890	histone chaperone ASF1B	315
Tb927.5.1530	Flavin-binding monooxygenase-like, putative	314
Tb927.4.4980	NADH-ubiquinone oxidoreductase complex I subunit, putative	314
Tb927.8.7280	emp24/gp25L/p24 family/GOLD, putative	313	1.2
Tb927.9.12030	hypothetical protein, conserved	313
Tb927.11.1200	hypothetical protein, conserved	310
Tb927.10.14650	hypothetical protein, conserved	310
Tb927.10.13320	2.7.7.6 (DNA-directed RNA polymerase)	308
Tb927.9.13540	hypothetical protein, conserved	306
Tb927.10.13730	60S ribosomal protein L7, putative	306
Tb927.4.780	Phosphatidylinositol N-acetylglucosaminyltransferase subunit Y, putative	305
Tb927.11.14480	3.1.2.15 (Deleted entry)	303
Tb927.9.8700	hypothetical protein, conserved	303
Tb927.10.4440	SAP DNA binding domain containing protein	302
Tb927.8.5530	3.4.-.- (Acting on peptide bonds (peptidases).)	302
Tb927.11.8740	Protein of unknown function (DUF423), putative	302
Tb927.10.7850	protein-L-isoaspartate, putative	301
Tb927.11.11200	oligomeric golgi complex component 8, putative	300
Tb927.3.680	1.14.-.- (Acting on paired donors, with incorporation or reduction of molecular oxygen. The oxygen incorporated need not be derived from O(2).)%3B1.14.14.1 (Unspecific monooxygenase)	300
Tb927.11.15140	bilobe region protein, putative	299
Tb927.11.8020	hypothetical protein, conserved	298
Tb927.6.2970	4.2.1.70 (Pseudouridylate synthase)	297
Tb927.11.2940	hypothetical protein, conserved	297
Tb927.10.7590	hypothetical protein, conserved	297
Tb927.10.12980	2.1.1.202 (Multisite-specific tRNA:(cytosine-C(5))-methyltransferase)	294
Tb927.7.1290	Protein of unknown function (DUF2012), putative	293
Tb927.11.5980	conserved protein	292
Tb927.11.8230	hypothetical protein, conserved	292
Tb927.8.3790	paraflagellar rod component, putative	291
Tb927.11.5730	pre-mRNA-splicing factor ATP-dependent RNA helicase, putative	290
Tb927.4.4130	Flagellar-associated protein 59, putative	289	1.4
Tb927.8.5410	hypothetical protein, conserved	287
Tb927.10.11560	hypothetical protein, conserved	286	1.9
Tb927.8.1670	2.7.1.37 (2.7.11.12, 2.7.11.13, 2.7.11.21, 2.7.11.22, 2.7.11.24, 2.7.11.25,2.7.11.30 and 2.7.12.1)%3B2.7.11.1 (Non-specific serine/threonine protein kinase)	285	1.3
Tb927.8.3170	kinetoplast ribosomal PPR-repeat containing protein 9	285
Tb927.7.3600	emp24/gp25L/p24 family/GOLD, putative	285
Tb927.11.4710	hypothetical protein, conserved	284
Tb927.10.6320	CBF/Mak21 family, putative	283
Tb927.11.4560	hypothetical protein, conserved	282
Tb927.9.5260	6.3.2.- (Acid--amino-acid ligases (peptide synthases).)	282
Tb927.9.9260	hypothetical protein, conserved	281
Tb927.4.4100	hypothetical protein, conserved	279	1.3
Tb927.11.3930	hypothetical protein, conserved	279	1
Tb927.2.3400	hypothetical protein, conserved	279
Tb927.11.9350	4.1.1.82 (Phosphonopyruvate decarboxylase)	279
Tb927.10.1530	hypothetical protein, conserved	278
Tb927.9.3460	zinc finger protein family member, putative	278	1.6
Tb927.2.2180	3.1.13.- (Exoribonucleases producing 5'-phosphomonoesters.)	278
Tb927.6.4040	mitochondrial ribosomal protein L28	278
Tb927.8.1650	Protein Associated with Differentiation, putative	277
Tb927.9.10300	hypothetical protein, conserved	277
Tb927.10.11720	Zinc finger CW-type protein 1	276
Tb927.11.11430	cullin 1, putative	276
Tb927.10.7710	40S ribosomal protein S8, putative	276
Tb927.3.2300	DNL zinc finger, putative	276
Tb927.9.11960	hypothetical protein, conserved	275
Tb927.8.7010	chaperone protein DnaJ, putative	275
Tb927.8.5800	hypothetical protein, conserved	274
Tb927.11.4890	Cap-specific mRNA (nucleoside-2'-O-)-methyltransferase	273
Tb927.5.1320	Kinetochore interacting protein 2	272	1.3
Tb927.8.600	Bucentaur or craniofacial development, putative	272	1.4
Tb927.3.4690	2.5.1.25 (tRNA-uridine aminocarboxypropyltransferase)	272
Tb927.10.8560	small GTPase, putative	272
Tb927.7.2750	2.7.1.- (Phosphotransferases with an alcohol group as acceptor.)	272
Tb927.5.3020	hypothetical protein, conserved	271
Tb927.7.4840	hypothetical protein, conserved	271
Tb927.8.5860	mitochondrial ribosomal protein L17	271
Tb927.9.7285	hypothetical protein	270
Tb927.11.13770	LEM3 (ligand-effect modulator 3) family / CDC50 family, putative	270
Tb927.7.3170	Beta-lactamase superfamily domain containing protein, putative	269
Tb927.3.2390	hypothetical protein, conserved	269
Tb927.5.920	rhodanese-like domain containing protein, putative	269
Tb927.10.15810	Fcf1, putative	269
Tb06.3A7.960	hypothetical protein	269
Tb927.7.2490	kinetoplast ribosomal PPR-repeat containing protein 15	268	1.1
Tb927.11.2550	recombinase rad51, putative	268
Tb927.10.360	hypothetical protein, conserved	267
Tb927.5.3950	2OG-Fe(II) oxygenase superfamily, putative	267
Tb927.10.13660	Domain of unknown function DUF21, putative	266
Tb927.5.1500	hypothetical protein, conserved	266
Tb927.11.16110	integrin alpha chain protein, putative	266
Tb927.2.2410	hypothetical protein, conserved	265
Tb927.8.6740	DNA repair protein, putative	265	1.2
Tb927.9.13860	kinetoplastid membrane protein 11-2	265
Tb927.1.3200	Suppressor of G2 allele of SKP1, putative	265
Tb927.9.740	hypothetical protein, conserved	264
Tb927.11.6950	hypothetical protein	264
Tb927.9.8060	WAHD domain of WASH complex, putative	264
Tb927.6.1900	essential nuclear protein 1, putative	264
Tb927.7.1360	Paraflagellar rod (PFR) assembly factor 2	262	1.9
Tb927.5.850	hypothetical protein, conserved	262
Tb927.4.3080	Uncharacterised ACR, YggU family COG1872, putative	262
Tb927.10.9130	pre-mRNA splicing factor ATP-dependent RNA helicase, putative	261
Tb927.9.11800	MATE efflux family protein, putative	261
Tb927.3.3530	hypothetical protein, conserved	259
Tb927.5.2900	histone deacetylase 4	259
Tb927.3.5150	exonuclease, putative	259
Tb927.10.10420	monothiol glutaredoxin, putative	259
Tb927.7.4930	3.1.26.4 (Ribonuclease H)	258	1.2
Tb927.11.11620	hypothetical protein, conserved	258
Tb927.10.13860	GPI-anchor transamidase subunit 8 (GPI8)	257	1
Tb927.10.3120	cytochrome c oxidase assembly protein COX11, putative	257
Tb927.5.4150	hypothetical protein, conserved	256
Tb927.9.11750	methyltransferase domain containing protein, putative	256
Tb927.11.14410	Ankyrin repeats (3 copies), putative	255
Tb927.7.2270	hypothetical protein, conserved	255
Tb927.10.15580	dynein light chain, putative	255
Tb927.5.560	hypothetical protein, conserved	253
Tb927.10.10130	RNA editing mediator complex protein 1	253
Tb927.8.7460	zinc transporter, putative	252
Tb927.8.4250	NADH dehydrogenase (ubiquinone) 1 alpha subcomplex subunit, putative	252
Tb927.2.4340	hypothetical protein, conserved	251
Tb927.10.11230	Ras-induced vulval development antagonist, putative	251
Tb927.7.300	2.4.1.- (Hexosyltransferases.)	251
Tb927.8.7250	repressor of RNA polymerase III transcription MAF1	250
Tb927.8.5740	proteasome 26S non-ATPase subunit 9, putative	250
Tb927.7.5030	hypothetical protein, conserved	249
Tb927.10.12090	RNA-binding protein, putative	249
Tb927.10.7360	ATP-binding cassette protein, putative	248
Tb927.10.13630	3.2.1.20 (Alpha-glucosidase)	248
Tb927.11.8070	Domain of unknown function (DUF4539), putative	248
Tb927.10.8200	Ribosomal protein L1p/L10e family, putative	248
Tb927.8.5820	Las1-like, putative	247
Tb927.11.9470	ADP-ribosylation factor GTPase activating protein, putative	247	1.6
Tb927.11.2800	hypothetical protein, conserved	247
Tb927.10.1140	epsilon tubulin	246	1.2
Tb927.9.14600	iron/ascorbate oxidoreductase family protein, putative	246
Tb927.7.5460	exosome-associated protein 3	246
Tb927.11.6740	pumilio/PUF RNA binding protein 10, putative	245
Tb927.2.4840	Vitamin K epoxide reductase family, putative	245
Tb927.10.8430	40S ribosomal protein S12, putative	244
Tb927.11.3110	hypothetical protein, conserved	243
Tb927.11.970	hypothetical protein, conserved	243
Tb927.3.630	hypothetical protein, conserved	243
Tb927.11.9930	1.6.5.3 (Transferred entry: 7.1.1.2)	243
Tb927.5.3590	Putative zinc finger motif, C2HC5-type/ASCH domain containing protein, putative	242
Tb927.7.7350	hypothetical protein	242
Tb927.10.7690	Component of motile flagella 4	241
Tb927.5.2770	SET domain protein 15	241
Tb927.10.340	mitochondrial structure specific endonuclease I (SSE-1), putative	240
Tb927.11.5560	hypothetical protein, conserved	240
Tb927.11.10750	pre-mRNA-splicing factor CWC22, putative	240	1
Tb927.7.850	hypothetical protein, conserved	240
Tb927.10.13150	hypothetical protein, conserved	239	1.3
Tb927.11.7430	hypothetical protein, conserved	239
Tb927.3.5550	intraflagellar transport protein 27	239
Tb927.6.3400	hypothetical protein, conserved	238	1.7
Tb927.3.660	hypothetical protein, conserved	238
Tb927.11.1630	LSU ribosomal protein, mitochondrial, putative	237
Tb927.10.11840	WD domain, G-beta repeat, putative	236
Tb927.11.11510	hd phosphohydrolase family protein	236
Tb927.8.1580	hypothetical protein, conserved	236
Tb927.10.11820	kinetoplast ribosomal PPR-repeat containing protein 17	235
Tb927.11.15630	NOL1/NOP2/sun family, putative	235
Tb927.8.2810	5'-3' exoribonuclease C	235
Tb927.10.6530	2.4.1.258 (Dolichyl-P-Man:Man(5)GlcNAc(2)-PP-dolichol alpha-1,3-mannosyltransferase)	235
Tb927.9.4850	leucine-rich repeat protein (LRRP), putative	234
Tb927.4.1480	DNA cross-link repair protein pso2/snm1	234
Tb927.3.3520	Present in the outer mitochondrial membrane proteome 25	232
Tb927.10.15780	hypothetical protein, conserved	232	1.2
Tb927.4.3540	hypothetical protein, conserved	232
Tb927.10.13290	2.7.8.1 (Ethanolaminephosphotransferase)	231
Tb927.10.13220	5.2.1.8 (Peptidylprolyl isomerase)	230
Tb927.11.10960	2OG-Fe(II) oxygenase superfamily, putative	229
Tb927.8.8090	2.4.1.- (Hexosyltransferases.)	229
Tb927.10.13310	DNA-directed RNA polymerase I subunit RPB5z, putative	228
Tb927.9.11700	hypothetical protein, conserved	228
Tb927.6.220	purine nucleoside transporter	227
Tb927.8.6380	hypothetical protein, conserved	227
Tb927.6.3080	hypothetical protein	227
Tb927.10.9030	Mechanosensitive ion channel MscS, putative	226
Tb927.11.7270	3.4.25.1 (Proteasome endopeptidase complex)	226
Tb927.6.1240	hypothetical protein, conserved	225
Tb927.3.4620	AAA domain containing protein, putative	224	1.4
Tb927.11.2465	hypothetical protein	223
Tb927.4.5370	Component of motile flagella 39	223
Tb927.11.10440	hypothetical protein, conserved	223
Tb927.8.1600	6.1.1.6 (Lysine--tRNA ligase)	222
Tb927.8.1830	2.1.1.61 (tRNA (5-methylaminomethyl-2-thiouridylate)-methyltransferase)	222
Tb11.NT.27	Noncoding RNA, putative	222
Tb927.5.960	atpase family aaa domain-containing protein 1	222
Tb927.8.3800	3.6.1.- (In phosphorus-containing anhydrides.)%3B3.6.1.42 (Guanosine-diphosphatase)	221	1.2
Tb7.NT.76	Noncoding RNA, putative	220
Tb927.5.1340	pre-mRNA splicing factor, putative	220
Tb927.3.1220	3.1.-.- (Acting on ester bonds.)	220
Tb927.5.3820	2.1.3.2 (Aspartate carbamoyltransferase)	219
Tb927.4.3650	serine threonine-protein phosphatase PP1, putative	219
Tb927.8.5870	hypothetical protein, conserved	218
Tb927.11.6100	hypothetical protein, conserved	218
Tb927.11.11300	hypothetical protein, conserved	218
Tb927.3.800	Vacuolar iron transporter 1, putative	217
Tb927.5.1810	3.1.1.- (Carboxylic ester hydrolases.)	217
Tb927.5.2730	hypothetical protein, conserved	216
Tb927.10.2540	2.7.4.3 (Adenylate kinase)	216
Tb927.11.5630	hypothetical protein, conserved	215
Tb927.9.7090	hypothetical protein, conserved	215	1.7
Tb927.4.910	hypothetical protein, conserved	215	1.3
Tb927.4.660	hypothetical protein, conserved	215
Tb927.7.790	hypothetical protein, conserved	214	1.5
Tb927.11.5660	hypothetical protein, conserved	214	1.4
Tb927.9.9580	tubulin tyrosine ligase protein, putative	214
Tb927.8.6920	hypothetical protein, conserved	213
Tb927.11.11290	heat shock protein 70, putative	213
Tb927.10.13820	Mitochondrial SSU ribosomal protein, putative	213
Tb927.1.2880	pteridine transporter, putative	212
Tb927.8.6220	Phosphorylated CTD interacting factor 1 WW domain containing protein, putative	212
Tb927.4.5080	hypothetical protein, conserved	212
Tb927.9.10170	anaphase-promoting complex subunit 11	211
Tb927.8.2200	terbinafine resistance locus protein (yip1), putative	209
Tb927.10.6450	2OG-Fe(II) oxygenase superfamily, putative	208
Tb927.3.1540	CAAX amino terminal protease, putative	207
Tb927.11.8760	hypothetical protein, conserved	207
Tb927.6.4490	hypothetical protein, conserved	207
Tb927.3.1780	U6 snRNA-associated Sm-like protein LSm8p	207
Tb927.7.5050	hypothetical protein, conserved	206
Tb927.11.470	TFIIB-related factor BRF1	205
Tb927.11.6830	Domain of unknown function(DUF2779), putative	205
Tb927.9.6390	hypothetical protein, conserved	205
Tb927.10.15650	5.4.99.12 (tRNA pseudouridine(38-40) synthase)	204
Tb927.10.12910	hypothetical protein, conserved	203
Tb927.2.5040	MORN repeat, putative	203
Tb927.9.4950	radical SAM domain protein, putative	203
Tb927.11.4790	hypothetical protein	202
Tb927.11.12250	DNA replication licensing factor MCM4	201
Tb927.10.9770	gamma-tubulin complex component 2	200
Tb927.10.14020	hypothetical protein, conserved	199
Tb927.9.6510	Mitochondrial SSU ribosomal protein, putative	199
[truncated: 273 more rows]
