# Supplementary material for: Role of the RNA-binding protein ZC3H41 in the regulation of ribosomal protein messenger RNAs in trypanosomes
Source: Parasit Vectors. 2023 Mar 31;16:118. doi: 10.1186/s13071-023-05728-x (PMC10064699; doi:10.1186/s13071-023-05728-x)
Supplement: Supplementary file 10 — Additional file 10: Table S6. Protein abundances of zinc finger proteins of the CCCH family in Trypanosoma brucei. [file 13071_2023_5728_MOESM10_ESM.xlsx]

## Sheet: Hoja1
Additional file 10. Table S6. Protein abundances of zinc-finger proteins of the CCCH family in T. brucei
Protein iBAQ (intensity-based absolute quantification) values and protein abundance rank positions from least (rank = 1) to most abundant (rank = 6643) according to iBAQ values
were taken from Tinti and Ferguson (2022) Wellcome Open Research, 7:34. Z41AP values are shown as a reference. BF, bloodstream forms; PF, procyclic forms
GeneID	GeneName	Description	BF_iBAQ	PF_iBAQ	rankBF	rankPF
Tb927.7.7460	Z41AP	ZC3H41-associated protein	7.85	7.72	6407	6447
Tb927.11.1980	ZC3H41	zinc finger protein family member, putative	7.72	7.55	6343	6378
Tb927.11.16550	ZC3H46	Zinc finger protein, C3H1 type-like	4.98	7.05	1657	6056
Tb927.7.2670	ZC3H21	zinc finger protein family member, putative	6.05	6.79	4004	5799
Tb927.10.14930	ZC3H39	Zinc finger CCCH domain-containing protein 39	6.57	6.76	5123	5778
Tb927.7.2680	ZC3H22	zinc finger protein family member, putative	3.33	6.58	464	5551
Tb927.7.2140	ZC3H18	zinc finger protein family member, putative	6.58	6.57	5133	5521
Tb927.10.14950	ZC3H40	Zinc finger CCCH domain-containing protein 40	6.9	6.51	5634	5439
Tb927.10.12330	ZC3H34	zinc finger protein family member, putative	7.11	6.46	5881	5362
Tb927.4.1680	ZC3H10	ZFP family member, putative	6.86	6.42	5575	5300
Tb927.9.9450	ZC3H28	zinc finger protein family member, putative	6.66	6.38	5263	5231
Tb927.11.2370	MEX67	mRNA export factor MEX67	6.51	6.25	5028	5008
Tb927.3.5250	ZC3H8	Zinc finger CCCH domain-containing protein 8	6.41	6.24	4809	4993
Tb927.3.740	ZC3H5	ZFP family member, putative	6.77	6.13	5432	4763
Tb927.10.3200	U2AF35	U2 splicing auxiliary factor, putative	7.27	6.11	6061	4714
Tb927.3.720	ZFP3	zinc finger protein 3	6.63	6.04	5219	4566
Tb927.10.8850		A distinct subfamily of CDD/CDA-like deaminases, putative	5.64	5.96	2981	4382
Tb927.7.2660	ZC3H20	zinc finger protein family member, putative	6.4	5.9	4783	4261
Tb927.9.9520	ZC3H29	zinc finger protein family member, putative	6.77	5.79	5435	3974
Tb927.3.1340	CBP66	Nuclear cap-binding protein subunit 66	5.81	5.72	3368	3818
Tb927.10.12740	ZC3H35	Zinc finger CCCH domain-containing protein 35	5.57	5.7	2796	3775
Tb927.9.14120		NLI interacting factor-like phosphatase, putative	5.85	5.62	3472	3599
Tb927.11.14950	ZFP2	zinc finger protein 2	7.77	5.59	6366	3545
Tb927.10.1540	ZC3H30	zinc finger protein family member, putative	5.98	5.58	3798	3526
Tb927.11.7890	ZC3H44	zinc finger CCCH domain containing protein 44	6.54	5.41	5056	3202
Tb927.7.4980	ZC3H23	Present in the outer mitochondrial membrane proteome 35	4.99	5.41	1675	3203
Tb927.11.8470	ZC3H45	zinc finger protein family member, putative	3.3	5.38	348	3157
Tb927.6.4960	zc3h47	Zinc finger CCCH domain-containing protein 47	5.92	5.37	3660	3137
Tb927.5.1580	ZC3H13	zinc finger CCCH domain containing protein 13	6.39	5.36	4749	3119
Tb927.4.1310	ZC3H9	ZFP family member, putative	6.02	5.35	3912	3097
Tb927.7.930	ZC3H17	zinc finger CCCH domain containing protein 17	6.38	5.34	4722	3065
Tb927.10.11730	ZC3H33	zinc finger protein family member, putative	5.24	4.42	2088	2183
Tb927.9.3460	ZC3H27	zinc finger protein family member, putative	4.84	4.03	1479	2062
Tb927.6.3490	ZFP1	zinc finger protein 1	5.57	4.01	2785	2047
Tb927.5.1570	ZC3H12	zinc finger CCCH domain containing protein 12	3.24	3.92	133	1945
Tb927.5.4320	FIP1	Pre-mRNA polyadenylation factor FIP1	6.75	3.79	5403	1718
Tb927.11.12750	CPSF30	cleavage and polyadenylation specificity factor 30 kDa subunit	6.42	3.77	4843	1666
Tb927.3.790	ZC3H6	zinc finger CCCH domain-containing protein 6, putative	5.71	3.7	3145	1397
Tb927.10.12800	ZC3H38	Zinc finger CCCH domain-containing protein 38	3.41	3.65	647	1147
Tb927.5.810	ZC3H11	zinc finger CCCH domain containing protein 11	3.25	3.61	149	781
Tb927.7.2580	ZC3H19	zinc finger protein family member, putative	3.19	3.6	26	681
Tb927.8.4020	ZC3H24	Zinc finger CCCH domain-containing protein 24	6.11	3.6	4122	708
Tb927.8.4070	ZC3H25	zinc finger protein family member, putative	6.11	3.6	4122	708
Tb927.8.4120	ZC3H26	zinc finger protein family member, putative	6.11	3.6	4122	708
Tb927.10.5250	ZC3H32	zinc finger protein family member, putative	6.41	3.56	4790	303
Tb927.10.12780	ZC3H37	Zinc finger CCCH domain-containing protein 37	3.28	3.55	253	244
